# Supplementary material for: Comorbid Analysis of Genes Associated with Autism Spectrum Disorders Reveals Differential Evolutionary Constraints
Source: PLoS One. 2016 Jul 14;11(7):e0157937. doi: 10.1371/journal.pone.0157937 (PMC4945013; doi:10.1371/journal.pone.0157937)
Supplement: S1 Table — (XLSX) [file pone.0157937.s003.xlsx]

## Sheet: final_paper
S1 Table: Correspondance table for ICD-9 codes, ICD-9 disorder, Phenopedia terms and MeSH terms.
Co-morbids Disorders considered	ICD-9 code	ICD-9 disorder	MeSH Terms
Agoraphobia	300.22	Agoraphobia without mention of panic attacks	Agoraphobia
	300.23	Social phobia	Antisocial Personality Disorder
Anxiety disorder	F41.1	Generalized anxiety disorder	Anxiety
	F41.1	Generalized anxiety disorder	Anxiety Disorders
Any depressive disorder	296.3	Major depressive disorder recurrent episode	Depressive Disorder
	300.4	Dysthymic disorder	Dysthymic disorder
Autistic disorder	299.1	Childhood disintegrative disorder, current or active state	Autistic Disorder
Attention-deficit/hyperactivity disorder	314.01	Attention deficit disorder with hyperactivity	Attention Deficitand Disruptive Behavior Disorders
Autoimmune disorder	279	Disorders involving the immune mechanism	Autoimmune Diseases of the Nervous System
	695.4	Lupus erythematosus	Lupus Erythematosus, Discoid
	714.3	Polyarticular juvenile rheumatoid arthritis, chronic or unspecified	Arthritis, juvenile rheumatoid
	714	Rheumatoid arthritis	Arthritis, rheumatoid
	279.4	Autoimmune disease not elsewhere classified	Autoimmune lymphoproliferative syndrome
	710.3	Dermatomyositis	Dermatomyositis
	714.1	Felty's syndrome	Felty's Syndrome
	729	Rheumatism, unspecified and fibrositis	Fibromyalgia
	279.4	Autoimmune disease not elsewhere classified	Immune Complex Diseases
	710	Systemic lupus erythematosus	Lupus erythematosus, systemic
	725	Polymyalgia rheumatica	Polymyalgia Rheumatica
	710.4	Polymyositis	Polymyositis
	710.1	Systemic sclerosis	Scleroderma, systemic
	720	Ankylosing spondylitis	Spondylitis, ankylosing
	359	Congenital hereditary muscular dystrophy	included in "Muscular Dystrophy"
Bipolar disorder	296.8	Bipolar disorder	BipolarDisorder
Bowel disorder (non IBD)	541	Appendicitis, unqualified	Appendicitis
	530.85	Barrett Esophagus	Barrett Esophagus
	530.1	Esophagitis, unspecified	Esophagitis
	530.11	Reflux Esophagitis	Esophagitis, peptic
	535.5	Unspecified gastritis and gastroduodenitis without mention of hemorrhage	Gastritis
	535.1	Atrophic gastritis without mention of hemorrhage	Gastritis, atrophic
	535.4	Other specified gastritis without mention of hemorrhage	Gastritis, hypertrophic
	530.81	Esophageal Reflux	Gastroesophageal Reflux
	560.9	Unspecified intestinal obstruction	Intestinal Obstruction
	560	Intussusception	Intussusception
	V12.71	Personal History if Peptic Ulcer	Peptic ulcer
	567.9	Unspecified peritonitis	Peritonitis
	569.1	Rectal prolapse	Rectal prolapse
	531.9	Gastric ulcer unspecified as acute or chronic without mention of hemorrhage or perforation without mention of obstruction	Stomach Ulcer
	530.84	Tracheoesophageal fistula	Tracheoesophageal fistula
	564.1	Irritable Bowel Syndrome	Irritable Bowel Syndrome
	564	Functional digestive disorders not elsewhere classified	Short Bowel Syndrome
CNS/Cranial abnormalities	742.9	Unspecified congenital anomaly of brain, spinal cord, and nervous system	Intracranial Arteriovenou sMalformations
	740	Anencephalus	Anencephaly
	743	Clinical anophthalmos, unspecified	Anophthalmos
	749.1	Cleft lip, unspecified	Cleft Lip
	743.52	Fundus coloboma	Coloboma
	742	Encephalocele	Encephalocele
	743.2	Buphthalmos, unspecified	Glaucoma
	743.2	Buphthalmos, unspecified	Hydrophthalmos
	742.1	Microcephalus	Microcephaly
	743.1	Microphthalmos, unspecified	Microphthalmos
	741.9	Spina bifida without mention of hydrocephalus, unspecified region	Spina Bifida Cystica
	741.9	Spina bifida without mention of hydrocephalus, unspecified region	Spina Bifida Occulta
Communication deficits	315.39	Developmental speech or language disorder	Communication Disorders
Conduct disorder	312	Undersocialized conduct disorder aggressive type	Conduct Disorder
Developmental coordination disorder	315.4	Developmental coordination disorder	Developmental Disabilities
Diabetes mellitus I	250	Diabetes Mellitus	Diabetes Mellitus
	250.91	Diabetes with unspecified complication, type I [juvenile type], not stated as uncontrolled	Diabetes Complications
	250.01	Diabetes mellitus without mention of complication, type I [juvenile type] not stated as uncontrolled	Diabetes Mellitus, Type 1
	250.11	Diabetes with ketoacidosis, type I [juvenile type] not stated as uncontrolled	Diabetic Ketoacidosis
	250.41	Diabetes with renal manifestations, type I [juvenile type], not stated as uncontrolled	Diabetic Nephropathies
	250.61	Diabetes with neurological manifestations, type I [juvenile type], not stated as uncontrolled	Diabetic Neuropathies
	250.51	Diabetes with ophthalmic manifestations, type I [juvenile type], not stated as uncontrolled	Diabetic Retinopathy
	250.51	Diabetes with ophthalmic manifestations, type I [juvenile type], not stated as uncontrolled	Wolfram Syndrome
Down syndrome	758	Down's syndrome	DownSyndrome
Encopresis	307.7	Encopresis	Encopresis
Enuresis	307.6	Enuresis	Enuresis
	307.6	Enuresis	Nocturnal Enuresis
Epilepsy	345	Epilepsy and recurrent seizures	Myoclonic Epilepsy
	345.8	Other forms of epilepsy and recurrent seizures without mention of intractable epilepsy	Epilepsies, Myoclonic
	345.5	Localization-related (focal) (partial) epilepsy and epileptic syndromes with simple partial seizures without mention of intractable epilepsy	Epilepsies, Partial
	345.9	Epilepsy unspecified without mention of intractable epilepsy	Epilepsy
	345.2	Petit mal status	Epilepsy, Absence
	345.8	Other forms of epilepsy and recurrent seizures without mention of intractable epilepsy	Epilepsy, Benign Neonatal
	345.4	Localization-related (focal) (partial) epilepsy and epileptic syndromes with complex partial seizures without mention of intractable epilepsy	Epilepsy, Complex Partial
	345.8	Other forms of epilepsy and recurrent seizures without mention of intractable epilepsy	Epilepsy, Frontal Lobe
	345	Generalized nonconvulsive epilepsy without mention of intractable epilepsy	Epilepsy, Generalized
	345.8	Other forms of epilepsy and recurrent seizures without mention of intractable epilepsy	Epilepsy, Reflex
	345.8	Other forms of epilepsy and recurrent seizures without mention of intractable epilepsy	Epilepsy, Rolandic
	345.8	Other forms of epilepsy and recurrent seizures without mention of intractable epilepsy	Epilepsy, Temporal Lobe
	345.3	Grand mal status	Epilepsy, Tonic-Clonic
	345.11	Generalized convulsive epilepsy with intractable epilepsy	Lafora Disease
	345.1	Generalized convulsive epilepsy without mention of intractable epilepsy	Landau-Kleffner Syndrome
	345.81	Other forms of epilepsy and recurrent seizures with intractable epilepsy	MERRF Syndrome
	345.11	Generalized convulsive epilepsy with intractable epilepsy	Myoclonic Epilepsies, Progressive
	345.8	Other forms of epilepsy and recurrent seizures without mention of intractable epilepsy	Myoclonic Epilepsy, Juvenile
	345.6	Infantile spasms without mention of intractable epilepsy	Spasms, Infantile
	345.8	Other forms of epilepsy and recurrent seizures without mention of intractable epilepsy	Status Epilepticus
Fragile X syndrome	655.1	Chromosomal abnormality in fetus affecting management of mother	FragileXSyndrome
Imflamatory bowel disease (IBD)	556.9	Ulcerative colitis, unspecified	Colitis, Ulcerative
	555-558	Regional Enteritis, Ulcerative Enterocolitis	Inflammatory Bowel Diseases
	555.9	Regional enteritis of unspecified site	Crohn Disease
Immune disorders	279	Disorders involving the immune mechanism	Immune Complex Diseases
	279	Disorders involving the immune mechanism	Immune Reconstitution Inflammatory Syndrome
	279	Disorders involving the immune mechanism	Immune System Diseases
Intellectual disability	317-319	Intellectual Disabilities	Intellectual Disability
Learning disorders	315	Specific delays in development	Learning Disorders
Muscular dystrophy	359	Congenital hereditary muscular dystrophy	Muscular Dystrophies
	359.1	Hereditary progressive muscular dystrophy	Muscular Dystrophies, Limb-Girdle
	359.1	Hereditary progressive muscular dystrophy	Muscular Dystrophy, Emery-Dreifuss
	359.1	Hereditary progressive muscular dystrophy	Muscular Dystrophy, Facioscapulohumeral
	359.1	Hereditary progressive muscular dystrophy	Muscular Dystrophy, Duchenne
	359.21	Myotonic muscular dystrophy	Myotonic Dystrophy
Obsessive-compulsive disorder	300.3	Obsessive-compulsive disorders	Obsessive-CompulsiveDisorder
Panic disorder	300.01	Panic disorder without agoraphobia	Panic Disorder
	300.29	Simple phobia	Simple phobia
Sensory problems	356.8	Other specified idiopathic peripheral neuropathy	Hereditary Sensory and Autonomic Neuropathies
	356.8	Other specified idiopathic peripheral neuropathy	Hereditary Sensory and Motor Neuropathy
Sleep disorders	327	Organic sleep disorders	Sleep Apnea
	327	Organic sleep disorders	Sleep Apnea Syndromes
	327	Organic sleep disorders	Sleep Disorders
	327	Organic sleep disorders	Sleep Initiation and Maintenance Disorders
	307.46	Sleep arousal disorder	Sleep Arousal Disorders
	307.4	Nonorganic sleep disorder, unspecified	Sleep Disorders
	307.45	Circadian rhythm sleep disorder of nonorganic origin	Sleep Disorders, Circadian Rhythm
Squizophrenia	295	Simple type schizophrenia unspecified	Psychotic Disorders
	295.9	Unspecified schizophrenia, unspecified	Schizophrenia
	295.2	Catatonic type schizophrenia, unspecified	Schizophrenia, Catatonic
	295.1	Disorganized type schizophrenia unspecified	Schizophrenia, Disorganized
	295.3	Paranoid type schizophrenia, unspecified	Schizophrenia, Paranoid
Tic disorders	307.2	Tic disorder, unspecified	Tic Disorders
Tourette syndrome	307.23	Tourette's disorder	Tourette Syndrome
Tuberous sclerosis	759.5	Tuberous sclerosis	Tuberous Sclerosis
