# Supplementary material for: Comorbid Analysis of Genes Associated with Autism Spectrum Disorders Reveals Differential Evolutionary Constraints
Source: PLoS One. 2016 Jul 14;11(7):e0157937. doi: 10.1371/journal.pone.0157937 (PMC4945013; doi:10.1371/journal.pone.0157937)
Supplement: S3 Table — (XLSX) [file pone.0157937.s005.xlsx]

## Sheet: all_genes_comorbidASD
S3 Table: Complete list of pathways described in Figure 3.
Pathways for all genes involved in ASD
%_pathway	ID_pathway_KEGG	name_pathway_KEEG
41.4634	path:ko04720	Long-term potentiation
30.4878	path:ko04726	Serotonergic synapse
30.137	path:ko04713	Circadian entrainment
29.4964	path:ko04020	Calcium signaling pathway
29.2308	path:ko04915	Estrogen signaling pathway
29.1667	path:ko04723	Retrograde endocannabinoid signaling
28.2609	path:ko00140	Steroid hormone biosynthesis
27.1605	path:ko04728	Dopaminergic synapse
27.027	path:ko04370	VEGF signaling pathway
26.7442	path:ko04725	Cholinergic synapse
25.641	path:ko04913	Ovarian steroidogenesis
25.5556	path:ko04722	Neurotrophin signaling pathway
25.3012	path:ko04724	Glutamatergic synapse
25	path:ko04540	Gap junction
25	path:ko04912	GnRH signaling pathway
25	path:ko00472	D-Arginine and D-ornithine metabolism
24.6154	path:ko04916	Melanogenesis
24.3902	path:ko04919	Thyroid hormone signaling pathway
23.8095	path:ko04727	GABAergic synapse
23.8095	path:ko04080	Neuroactive ligand-receptor interaction
22.9358	path:ko04921	Oxytocin signaling pathway
22.7273	path:ko04664	Fc epsilon RI signaling pathway
22.5	path:ko04721	Synaptic vesicle cycle
22.4138	path:ko04917	Prolactin signaling pathway
21.9178	path:ko04024	cAMP signaling pathway
21.875	path:ko04012	ErbB signaling pathway
21.7391	path:ko04742	Taste transduction
21.7391	path:ko00982	Drug metabolism - cytochrome P450
21.7391	path:ko04066	HIF-1 signaling pathway
20.8333	path:ko04960	Aldosterone-regulated sodium reabsorption
20.4301	path:ko04270	Vascular smooth muscle contraction
20	path:ko04740	Olfactory transduction
18.8235	path:ko04360	Axon guidance
18.75	path:ko00980	Metabolism of xenobiotics by cytochrome P450
18.4615	path:ko04750	Inflammatory mediator regulation of TRP channels
17.8571	path:ko04660	T cell receptor signaling pathway
17.5	path:ko04070	Phosphatidylinositol signaling system
17.0213	path:ko04971	Gastric acid secretion
16.6667	path:ko04970	Salivary secretion
16.6667	path:ko04662	B cell receptor signaling pathway
16.4835	path:ko04261	Adrenergic signaling in cardiomyocytes
16.3793	path:ko04022	cGMP-PKG signaling pathway
16.2304	path:ko04010	MAPK signaling pathway
16.2162	path:ko04150	mTOR signaling pathway
16	path:ko04068	FoxO signaling pathway
15.7895	path:ko04973	Carbohydrate digestion and absorption
15.7407	path:ko04550	Signaling pathways regulating pluripotency of stem cells
15.5844	path:ko04015	Rap1 signaling pathway
15.5172	path:ko04512	ECM-receptor interaction
15.2941	path:ko04611	Platelet activation
15.2941	path:ko04910	Insulin signaling pathway
15.2542	path:ko04914	Progesterone-mediated oocyte maturation
15.1515	path:ko04911	Insulin secretion
15	path:ko04340	Hedgehog signaling pathway
14.8148	path:ko04961	Endocrine and other factor-regulated calcium reabsorption
14.4737	path:ko04114	Oocyte meiosis
14.4737	path:ko04071	Sphingolipid signaling pathway
14.4578	path:ko04650	Natural killer cell mediated cytotoxicity
14.2857	path:ko00965	Betalain biosynthesis
14.2857	path:ko04666	Fc gamma R-mediated phagocytosis
14.2857	path:ko04977	Vitamin digestion and absorption
13.8889	path:ko04510	Focal adhesion
13.8462	path:ko00380	Tryptophan metabolism
13.6364	path:ko04923	Regulation of lipolysis in adipocytes
13.6364	path:ko04710	Circadian rhythm
13.6364	path:ko00534	Glycosaminoglycan biosynthesis - heparan sulfate / heparin
13.4615	path:ko04922	Glucagon signaling pathway
13.3333	path:ko04520	Adherens junction
13.2075	path:ko04390	Hippo signaling pathway
13.1313	path:ko04514	Cell adhesion molecules (CAMs)
13.0802	path:ko04151	PI3K-Akt signaling pathway
12.9032	path:ko04120	Ubiquitin mediated proteolysis
12.8378	path:ko04144	Endocytosis
12.766	path:ko04918	Thyroid hormone synthesis
12.6761	path:ko00310	Lysine degradation
12.5	path:ko04210	Apoptosis
12.5	path:ko03320	PPAR signaling pathway
12	path:ko04920	Adipocytokine signaling pathway
11.8644	path:ko03015	mRNA surveillance pathway
11.8056	path:ko04062	Chemokine signaling pathway
11.5854	path:ko04014	Ras signaling pathway
11.4754	path:ko04350	TGF-beta signaling pathway
11.2245	path:ko04310	Wnt signaling pathway
11.1111	path:ko00120	Primary bile acid biosynthesis
10.8108	path:ko04672	Intestinal immune network for IgA production
10.7692	path:ko04972	Pancreatic secretion
10.596	path:ko04810	Regulation of actin cytoskeleton
10.5263	path:ko04620	Toll-like receptor signaling pathway
10.3448	path:ko04668	TNF signaling pathway
10.1695	path:ko04976	Bile secretion
10.1695	path:ko04115	p53 signaling pathway
9.42029	path:ko03013	RNA transport
9.33333	path:ko04530	Tight junction
9.30233	path:ko00410	beta-Alanine metabolism
9.09091	path:ko00250	Alanine, aspartate and glutamate metabolism
9.09091	path:ko04640	Hematopoietic cell lineage
9.09091	path:ko04380	Osteoclast differentiation
9.09091	path:ko00512	Mucin type O-Glycan biosynthesis
9.09091	path:ko00983	Drug metabolism - other enzymes
8.94309	path:ko04630	Jak-STAT signaling pathway
8.69565	path:ko00062	Fatty acid elongation
8.33333	path:ko04146	Peroxisome
8.33333	path:ko04320	Dorso-ventral axis formation
8.21918	path:ko04670	Leukocyte transendothelial migration
8	path:ko04060	Cytokine-cytokine receptor interaction
7.84314	path:ko04621	NOD-like receptor signaling pathway
7.31707	path:ko04612	Antigen processing and presentation
7.14286	path:ko00350	Tyrosine metabolism
7.14286	path:ko04330	Notch signaling pathway
7.14286	path:ko00562	Inositol phosphate metabolism
7.14286	path:ko00604	Glycosphingolipid biosynthesis - ganglio series
6.81818	path:ko00340	Histidine metabolism
6.66667	path:ko04260	Cardiac muscle contraction
6.66667	path:ko00311	Penicillin and cephalosporin biosynthesis
6.66667	path:ko00670	One carbon pool by folate
6.66667	path:ko00531	Glycosaminoglycan degradation
6.54206	path:ko04110	Cell cycle
6.45161	path:ko00514	Other types of O-glycan biosynthesis
6.25	path:ko00830	Retinol metabolism
6.25	path:ko04152	AMPK signaling pathway
5.88235	path:ko04614	Renin-angiotensin system
5.88235	path:ko04744	Phototransduction
5.88235	path:ko04130	SNARE interactions in vesicular transport
5.7971	path:ko04610	Complement and coagulation cascades
5.76923	path:ko04974	Protein digestion and absorption
5.55556	path:ko00770	Pantothenate and CoA biosynthesis
5.55556	path:ko03460	Fanconi anemia pathway
5.37634	path:ko00260	Glycine, serine and threonine metabolism
5.26316	path:ko04145	Phagosome
5.22388	path:ko00330	Arginine and proline metabolism
5	path:ko00480	Glutathione metabolism
4.87805	path:ko03008	Ribosome biogenesis in eukaryotes
4.54545	path:ko00790	Folate biosynthesis
4.34783	path:ko00430	Taurine and hypotaurine metabolism
4.25532	path:ko00010	Glycolysis / Gluconeogenesis
4.25532	path:ko03420	Nucleotide excision repair
4.16667	path:ko04140	Regulation of autophagy
4	path:ko00601	Glycosphingolipid biosynthesis - lacto and neolacto series
3.92157	path:ko04142	Lysosome
3.8961	path:ko00360	Phenylalanine metabolism
3.77358	path:ko04622	RIG-I-like receptor signaling pathway
3.7037	path:ko04712	Circadian rhythm - plant
3.65854	path:ko00650	Butanoate metabolism
3.48837	path:ko04064	NF-kappa B signaling pathway
3.44828	path:ko00565	Ether lipid metabolism
3.44828	path:ko01040	Biosynthesis of unsaturated fatty acids
3.42205	path:ko00230	Purine metabolism
3.38983	path:ko03030	DNA replication
3.33333	path:ko00100	Steroid biosynthesis
3.33333	path:ko04978	Mineral absorption
3.125	path:ko00460	Cyanoamino acid metabolism
3.0303	path:ko04962	Vasopressin-regulated water reabsorption
2.94118	path:ko00280	Valine, leucine and isoleucine degradation
2.85714	path:ko01212	Fatty acid metabolism
2.85714	path:ko03022	Basal transcription factors
2.77778	path:ko00710	Carbon fixation in photosynthetic organisms
2.5641	path:ko04626	Plant-pathogen interaction
2.5641	path:ko03060	Protein export
2.5	path:ko03410	Base excision repair
2.38095	path:ko00950	Isoquinoline alkaloid biosynthesis
2.32558	path:ko00510	N-Glycan biosynthesis
2.27273	path:ko00640	Propanoate metabolism
2.27273	path:ko00590	Arachidonic acid metabolism
2.27273	path:ko03430	Mismatch repair
2.21239	path:ko01230	Biosynthesis of amino acids
2.14286	path:ko04141	Protein processing in endoplasmic reticulum
2.12766	path:ko00300	Lysine biosynthesis
2.08333	path:ko03050	Proteasome
1.96078	path:ko00071	Fatty acid degradation
1.96078	path:ko04623	Cytosolic DNA-sensing pathway
1.89873	path:ko00680	Methane metabolism
1.81818	path:ko00130	Ubiquinone and other terpenoid-quinone biosynthesis
1.75439	path:ko00020	Citrate cycle (TCA cycle)
1.69492	path:ko00760	Nicotinate and nicotinamide metabolism
1.69492	path:ko03440	Homologous recombination
1.46199	path:ko01200	Carbon metabolism
1.38889	path:ko00400	Phenylalanine, tyrosine and tryptophan biosynthesis
1.35135	path:ko01210	2-Oxocarboxylic acid metabolism
1.33333	path:ko00030	Pentose phosphate pathway
1.28205	path:ko03018	RNA degradation
1.23457	path:ko00270	Cysteine and methionine metabolism
1.1976	path:ko00240	Pyrimidine metabolism
1.0989	path:ko00620	Pyruvate metabolism
1.05263	path:ko00630	Glyoxylate and dicarboxylate metabolism
1.04167	path:ko00051	Fructose and mannose metabolism
0.934579	path:ko00564	Glycerophospholipid metabolism
0.934579	path:ko00720	Carbon fixation pathways in prokaryotes
0.930233	path:ko00190	Oxidative phosphorylation
0.833333	path:ko03040	Spliceosome
0.699301	path:ko03010	Ribosome
0.694444	path:ko00520	Amino sugar and nucleotide sugar metabolism
0.665188	path:ko02010	ABC transporters

## Sheet: gene_unic_ASD
Pathways from genes involved in ASD only
%_pathway	ID_pathway_KEGG	name_pathway_KEEG
9.09091	path:ko00512	Mucin type O-Glycan biosynthesis
8.69565	path:ko04742	Taste transduction
7.14286	path:ko00604	Glycosphingolipid biosynthesis - ganglio series
6.81818	path:ko04664	Fc epsilon RI signaling pathway
6.66667	path:ko04740	Olfactory transduction
6.66667	path:ko00531	Glycosaminoglycan degradation
5.6338	path:ko00310	Lysine degradation
5.55556	path:ko04662	B cell receptor signaling pathway
5.55556	path:ko00120	Primary bile acid biosynthesis
5.40541	path:ko04370	VEGF signaling pathway
5.26316	path:ko04973	Carbohydrate digestion and absorption
5.08475	path:ko03015	mRNA surveillance pathway
5	path:ko04721	Synaptic vesicle cycle
5	path:ko04912	GnRH signaling pathway
4.6875	path:ko04012	ErbB signaling pathway
4.54545	path:ko00534	Glycosaminoglycan biosynthesis - heparan sulfate / heparin
4.54545	path:ko00983	Drug metabolism - other enzymes
4.44444	path:ko04722	Neurotrophin signaling pathway
4.34783	path:ko03013	RNA transport
4.16667	path:ko04723	Retrograde endocannabinoid signaling
4.16667	path:ko04960	Aldosterone-regulated sodium reabsorption
3.94737	path:ko04620	Toll-like receptor signaling pathway
3.7037	path:ko04961	Endocrine and other factor-regulated calcium reabsorption
3.65854	path:ko04919	Thyroid hormone signaling pathway
3.57143	path:ko04660	T cell receptor signaling pathway
3.52941	path:ko04910	Insulin signaling pathway
3.48837	path:ko04725	Cholinergic synapse
3.44828	path:ko04512	ECM-receptor interaction
3.44828	path:ko04668	TNF signaling pathway
3.44828	path:ko04917	Prolactin signaling pathway
3.44828	path:ko01040	Biosynthesis of unsaturated fatty acids
3.1746	path:ko04727	GABAergic synapse
3.125	path:ko00980	Metabolism of xenobiotics by cytochrome P450
3.07692	path:ko04915	Estrogen signaling pathway
2.89855	path:ko04066	HIF-1 signaling pathway
2.85714	path:ko03022	Basal transcription factors
2.77778	path:ko04146	Peroxisome
2.77778	path:ko00770	Pantothenate and CoA biosynthesis
2.75229	path:ko04921	Oxytocin signaling pathway
2.73973	path:ko04670	Leukocyte transendothelial migration
2.7027	path:ko04150	mTOR signaling pathway
2.66667	path:ko04530	Tight junction
2.63158	path:ko04071	Sphingolipid signaling pathway
2.58621	path:ko04022	cGMP-PKG signaling pathway
2.5641	path:ko04913	Ovarian steroidogenesis
2.5	path:ko04070	Phosphatidylinositol signaling system
2.43902	path:ko04726	Serotonergic synapse
2.43902	path:ko04720	Long-term potentiation
2.41935	path:ko04120	Ubiquitin mediated proteolysis
2.40964	path:ko04650	Natural killer cell mediated cytotoxicity
2.35294	path:ko04360	Axon guidance
2.32558	path:ko00510	N-Glycan biosynthesis
2.32558	path:ko00410	beta-Alanine metabolism
2.27273	path:ko04923	Regulation of lipolysis in adipocytes
2.1978	path:ko04261	Adrenergic signaling in cardiomyocytes
2.17391	path:ko00140	Steroid hormone biosynthesis
2.15054	path:ko04270	Vascular smooth muscle contraction
2.12766	path:ko00300	Lysine biosynthesis
2.09424	path:ko04010	MAPK signaling pathway
2.05479	path:ko04024	cAMP signaling pathway
2.04082	path:ko04310	Wnt signaling pathway
2.0202	path:ko04380	Osteoclast differentiation
2	path:ko04068	FoxO signaling pathway
1.98675	path:ko04810	Regulation of actin cytoskeleton
1.96078	path:ko04142	Lysosome
1.94805	path:ko04015	Rap1 signaling pathway
1.92308	path:ko04922	Glucagon signaling pathway
1.85185	path:ko04550	Signaling pathways regulating pluripotency of stem cells
1.85185	path:ko03460	Fanconi anemia pathway
1.82927	path:ko04014	Ras signaling pathway
1.81818	path:ko00130	Ubiquinone and other terpenoid-quinone biosynthesis
1.78571	path:ko04540	Gap junction
1.78571	path:ko04666	Fc gamma R-mediated phagocytosis
1.69492	path:ko03030	DNA replication
1.69492	path:ko04914	Progesterone-mediated oocyte maturation
1.69492	path:ko04976	Bile secretion
1.69492	path:ko03440	Homologous recombination
1.66667	path:ko04260	Cardiac muscle contraction
1.66667	path:ko04520	Adherens junction
1.5625	path:ko04210	Apoptosis
1.53846	path:ko04916	Melanogenesis
1.53846	path:ko04750	Inflammatory mediator regulation of TRP channels
1.53846	path:ko00380	Tryptophan metabolism
1.51515	path:ko00250	Alanine, aspartate and glutamate metabolism
1.51515	path:ko04911	Insulin secretion
1.47059	path:ko00280	Valine, leucine and isoleucine degradation
1.43885	path:ko04020	Calcium signaling pathway
1.42857	path:ko01212	Fatty acid metabolism
1.38889	path:ko04510	Focal adhesion
1.36986	path:ko04713	Circadian entrainment
1.35135	path:ko04144	Endocytosis
1.35135	path:ko01210	2-Oxocarboxylic acid metabolism
1.2987	path:ko04640	Hematopoietic cell lineage
1.26582	path:ko04151	PI3K-Akt signaling pathway
1.25	path:ko04152	AMPK signaling pathway
1.23457	path:ko04728	Dopaminergic synapse
1.21951	path:ko03008	Ribosome biogenesis in eukaryotes
1.20482	path:ko04724	Glutamatergic synapse
1.17647	path:ko04611	Platelet activation
1.07527	path:ko00260	Glycine, serine and threonine metabolism
0.934579	path:ko00564	Glycerophospholipid metabolism
0.934579	path:ko04110	Cell cycle
0.833333	path:ko03040	Spliceosome
0.813008	path:ko04630	Jak-STAT signaling pathway
0.746269	path:ko00330	Arginine and proline metabolism
0.714286	path:ko04141	Protein processing in endoplasmic reticulum
0.699301	path:ko03010	Ribosome
0.694444	path:ko04062	Chemokine signaling pathway
0.598802	path:ko00240	Pyrimidine metabolism
0.465116	path:ko00190	Oxidative phosphorylation
0.442478	path:ko01230	Biosynthesis of amino acids
0.380228	path:ko00230	Purine metabolism
0.340136	path:ko04080	Neuroactive ligand-receptor interaction
