# Supplementary material for: Comorbid Analysis of Genes Associated with Autism Spectrum Disorders Reveals Differential Evolutionary Constraints
Source: PLoS One. 2016 Jul 14;11(7):e0157937. doi: 10.1371/journal.pone.0157937 (PMC4945013; doi:10.1371/journal.pone.0157937)
Supplement: S4 Table — (XLSX) [file pone.0157937.s006.xlsx]

## Sheet: Supp_tableS7.csv
S4 Table: pN value, pS value, and dN/dS ratio used in this study
Ensembl_Gene_ID	SymbolID	pN	pS	dNdS_ratio_primates
ENSG00000002726	AOC1	8	9	0.1879
ENSG00000002834	LASP1	1	6	0.0256
ENSG00000003147	ICA1	1	4	0.2117
ENSG00000003436	TFPI	3	2	0.4895
ENSG00000004468	CD38	0	2	0.8213
ENSG00000004864	SLC25A13	3	9	0.0731
ENSG00000004866	ST7	1	0	0.0316
ENSG00000005339	CREBBP	7	15	0.0704
ENSG00000005379	BZRAP1	20	13	0.3263
ENSG00000005421	PON1	5	1	0.385
ENSG00000005483	KMT2E	6	6	0.1139
ENSG00000006128	TAC1	0	0	0.1085
ENSG00000006283	CACNA1G	7	19	0.0648
ENSG00000006377	DLX6	0	0	0.1381
ENSG00000007001	UPP2	2	4	0.3139
ENSG00000007168	PAFAH1B1	0	4	0.1409
ENSG00000007171	NOS2	5	8	0.2498
ENSG00000007372	PAX6	0	1	0.0084
ENSG00000007944	MYLIP	3	2	0.0531
ENSG00000008056	SYN1	0	1	0.0653
ENSG00000008083	JARID2	5	8	0.0686
ENSG00000008086	CDKL5	2	3	0.2277
ENSG00000008735	MAPK8IP2	0	0	0.0791
ENSG00000009307	CSDE1	1	3	0.0427
ENSG00000009335	UBE3C	2	10	0.0687
ENSG00000010704	HFE	3	2	0.4003
ENSG00000010810	FYN	0	2	0.0146
ENSG00000011422	PLAUR	3	1	0.5145
ENSG00000011677	GABRA3	0	1	0.0317
ENSG00000012963	UBR7	1	1	0.1452
ENSG00000013573	DDX11	5	7	0.2945
ENSG00000017427	IGF1	2	2	0.1523
ENSG00000019991	HGF	2	2	0.1605
ENSG00000021574	SPAST	1	0	0.1671
ENSG00000021645	NRXN3	2	10	0.0308
ENSG00000022355	GABRA1	0	5	0.0374
ENSG00000023287	RB1CC1	4	11	0.1361
ENSG00000026508	CD44	10	7	0.4575
ENSG00000033122	LRRC7	4	7	0.0514
ENSG00000033178	UBA6	3	8	0.1236
ENSG00000034053	APBA2	1	10	0.07
ENSG00000035928	RFC1	4	6	0.2791
ENSG00000036257	CUL3	1	3	0.028
ENSG00000038382	TRIO	13	17	0.0296
ENSG00000038945	MSR1	8	7	0.4321
ENSG00000040731	CDH10	1	3	0.0137
ENSG00000041515	MYO16	13	17	0.1814
ENSG00000041802	LSG1	6	5	0.2297
ENSG00000043093	DCUN1D1	0	1	0.2147
ENSG00000047188	YTHDC2	13	11	0.0748
ENSG00000047579	DTNBP1	7	3	0.2026
ENSG00000049618	ARID1B	0	0	0.0776
ENSG00000049769	PPP1R3F	4	1	0.2868
ENSG00000050030	KIAA2022	1	4	0.2798
ENSG00000050555	LAMC3	21	15	0.2219
ENSG00000050628	PTGER3	3	4	0.2275
ENSG00000055609	KMT2C	25	22	0.2287
ENSG00000058091	CDK14	1	4	0.0463
ENSG00000060718	COL11A1	7	14	0.0631
ENSG00000061676	NCKAP1	0	4	0.0037
ENSG00000064300	NGFR	1	3	0.0533
ENSG00000064687	ABCA7	27	18	0.1937
ENSG00000064989	CALCRL	1	1	0.1057
ENSG00000065989	PDE4A	1	4	0.1253
ENSG00000066629	EML1	3	11	0.05
ENSG00000067840	PDZD4	2	1	0.0694
ENSG00000068024	HDAC4	4	15	0.0439
ENSG00000069011	PITX1	1	2	0.0193
ENSG00000069535	MAOB	0	6	0.1882
ENSG00000069667	RORA	1	9	0.1887
ENSG00000069869	NEDD4	12	13	0.2115
ENSG00000070190	DAPP1	0	3	0.0787
ENSG00000070366	SMG6	18	14	0.175
ENSG00000070371	CLTCL1	23	8	0.2703
ENSG00000070413	DGCR2	2	3	0.1101
ENSG00000071242	RPS6KA2	4	12	0.0405
ENSG00000071243	ING3	0	4	0.0533
ENSG00000071246	VASH1	0	4	0.0563
ENSG00000071655	MBD3	0	1	0.0495
ENSG00000072364	AFF4	3	8	0.0947
ENSG00000072506	HSD17B10	0	0	0.1459
ENSG00000073150	PANX2	1	4	0.0695
ENSG00000073756	PTGS2	1	4	0.1835
ENSG00000073969	NSF	0	1	0.0144
ENSG00000075043	KCNQ2	1	6	0.0215
ENSG00000075884	ARHGAP15	2	1	0.1478
ENSG00000077063	CTTNBP2	7	4	0.2527
ENSG00000077092	RARB	0	1	0.0386
ENSG00000077279	DCX	0	1	0.0452
ENSG00000077721	UBE2A	0	0	0.0067
ENSG00000078328	RBFOX1	2	4	0.0677
ENSG00000079156	OSBPL6	3	9	0.0598
ENSG00000079215	SLC1A3	2	1	0.0962
ENSG00000079482	OPHN1	3	2	0.0577
ENSG00000079841	RIMS1	4	12	0.0969
ENSG00000080224	EPHA6	3	7	0.1004
ENSG00000081189	MEF2C	0	0	0.099
ENSG00000081237	PTPRC	11	7	0.7433
ENSG00000081479	LRP2	58	44	0.3408
ENSG00000081800	SLC13A1	4	1	0.2787
ENSG00000081803	CADPS2	6	6	0.0777
ENSG00000081842	PCDHA6	7	6	0.1699
ENSG00000082458	DLG3	1	1	0.055
ENSG00000082556	OPRK1	2	5	0.0492
ENSG00000082701	GSK3B	1	5	0.0372
ENSG00000082898	XPO1	1	4	0.0259
ENSG00000083857	FAT1	60	43	0.1348
ENSG00000083937	CHMP2B	1	4	0.0542
ENSG00000084207	GSTP1	2	2	0.1608
ENSG00000085224	ATRX	2	4	0.1687
ENSG00000085491	SLC25A24	3	5	0.0927
ENSG00000085563	ABCB1	7	7	0.3021
ENSG00000085998	POMGNT1	4	2	0.1045
ENSG00000086205	FOLH1	3	2	0.2805
ENSG00000086696	HSD17B2	5	2	0.4241
ENSG00000086758	HUWE1	0	11	0.0483
ENSG00000087460	GNAS	6	12	0.5845
ENSG00000087470	DNM1L	1	4	0.032
ENSG00000089250	NOS1	3	17	0.0671
ENSG00000091128	LAMB4	14	17	0.4625
ENSG00000091129	NRCAM	5	10	0.1229
ENSG00000091136	LAMB1	19	21	0.1267
ENSG00000091428	RAPGEF4	5	9	0.0619
ENSG00000091831	ESR1	4	6	0.1203
ENSG00000093010	COMT	4	5	0.2066
ENSG00000094631	HDAC6	1	2	0.3147
ENSG00000095564	BTAF1	6	7	0.06
ENSG00000095787	WAC	2	4	0.0817
ENSG00000099331	MYO9B	13	16	0.09
ENSG00000099942	CRKL	0	2	0.0301
ENSG00000100024	UPB1	4	4	0.161
ENSG00000100030	MAPK1	0	2	0.0053
ENSG00000100033	PRODH	4	3	0.168
ENSG00000100038	TOP3B	2	4	0.0239
ENSG00000100150	DEPDC5	5	6	0.0655
ENSG00000100197	CYP2D6	8	1	0.2398
ENSG00000100241	SBF1	0	0	0.0529
ENSG00000100300	TSPO	3	2	0.1224
ENSG00000100346	CACNA1I	7	16	0.0965
ENSG00000100354	TNRC6B	6	4	0.1387
ENSG00000100359	SGSM3	1	5	0.0619
ENSG00000100393	EP300	7	13	0.1018
ENSG00000100448	CTSG	3	1	0.9402
ENSG00000100804	PSMB5	2	0	0.3441
ENSG00000100888	CHD8	3	8	0.047
ENSG00000101126	ADNP	4	7	0.0582
ENSG00000101204	CHRNA4	0	7	0.0638
ENSG00000101405	OXT	0	0	0.079
ENSG00000101489	CELF4	0	1	0.0214
ENSG00000101752	MIB1	1	1	0.0187
ENSG00000101843	PSMD10	0	1	0.0732
ENSG00000101846	STS	2	4	0.2226
ENSG00000101849	TBL1X	1	1	0.127
ENSG00000101958	GLRA2	0	5	0.025
ENSG00000102001	CACNA1F	5	2	0.0931
ENSG00000102078	SLC25A14	0	0	0.0902
ENSG00000102081	FRAXA	2	2	0.1067
ENSG00000102104	RS1	2	1	0.08
ENSG00000102119	EMD	0	1	0.2023
ENSG00000102181	CD99L2	1	2	0.4197
ENSG00000102245	CD40LG	0	1	0.3741
ENSG00000102302	FGD1	0	2	0.1177
ENSG00000102385	DRP2	2	5	0.067
ENSG00000102468	HTR2A	2	3	0.0872
ENSG00000102606	ARHGEF7	2	10	0.0989
ENSG00000102755	FLT1	2	9	0.2161
ENSG00000102763	VWA8	19	7	0.1603
ENSG00000102882	MAPK3	0	1	0.0264
ENSG00000102974	CTCF	0	0	0.0261
ENSG00000103168	TAF1C	10	13	0.3643
ENSG00000103197	TSC2	8	12	0.0672
ENSG00000103257	SLC7A5	2	5	0.0478
ENSG00000103507	BCKDK	1	1	0.0517
ENSG00000103528	SYT17	0	3	0.0246
ENSG00000103546	SLC6A2	1	3	0.0541
ENSG00000104044	OCA2	12	12	0.1825
ENSG00000104154	SLC30A4	0	3	0.2348
ENSG00000104517	UBR5	2	11	0.0227
ENSG00000104863	LIN7B	0	1	0.0089
ENSG00000104918	RETN	0	0	0.381
ENSG00000104921	FCER2	3	1	0.448
ENSG00000104936	DMPK	4	4	0.2148
ENSG00000105329	TGFB1	2	0	0.0861
ENSG00000105379	ETFB	4	2	0.1696
ENSG00000105398	SULT2A1	2	0	0.5645
ENSG00000105647	PIK3R2	3	4	0.0444
ENSG00000105851	PIK3CG	7	7	0.0688
ENSG00000105976	MET	5	12	0.1576
ENSG00000105989	WNT2	0	1	0.0982
ENSG00000105991	HOXA1	2	1	0.1272
ENSG00000106025	TSPAN12	1	1	0.053
ENSG00000106078	COBL	18	12	0.3953
ENSG00000106123	EPHB6	3	9	0.0719
ENSG00000106236	NPTX2	1	2	0.0445
ENSG00000106278	PTPRZ1	14	11	0.2646
ENSG00000106366	SERPINE1	3	1	0.1195
ENSG00000106536	POU6F2	4	3	0.1414
ENSG00000106688	SLC1A1	3	7	0.0919
ENSG00000106714	CNTNAP3	1	3	0.2907
ENSG00000106772	PRUNE2	50	29	0.438
ENSG00000106976	DNM1	0	6	0.1326
ENSG00000107104	KANK1	22	14	0.1967
ENSG00000107147	KCNT1	0	0	0.0329
ENSG00000107518	ATRNL1	4	7	0.0841
ENSG00000107816	LZTS2	4	4	0.0844
ENSG00000107859	PITX3	0	1	0.0127
ENSG00000108010	GLRX3	3	0	0.2218
ENSG00000108018	SORCS1	8	10	0.0863
ENSG00000108381	ASPA	3	1	0.1978
ENSG00000108551	RASD1	0	1	0.0186
ENSG00000108557	RAI1	7	15	0.0993
ENSG00000108576	SLC6A4	3	4	0.0809
ENSG00000108602	ALDH3A1	8	8	0.071
ENSG00000108684	ASIC2	0	4	0.0427
ENSG00000108691	CCL2	0	1	0.299
ENSG00000108953	YWHAE	0	2	0.2156
ENSG00000109158	GABRA4	2	1	0.1707
ENSG00000109471	IL2	0	1	0.6625
ENSG00000109501	WFS1	13	16	0.0581
ENSG00000109576	AADAT	0	2	0.3464
ENSG00000109906	ZBTB16	0	2	0.027
ENSG00000110066	SUV420H1	1	6	0.1241
ENSG00000110076	NRXN2	4	10	0.0257
ENSG00000110218	PANX1	8	3	0.1816
ENSG00000110786	PTPN5	4	3	0.1513
ENSG00000110871	COQ5	4	3	0.2627
ENSG00000110887	DAO	1	1	0.3148
ENSG00000110888	CAPRIN2	5	6	0.2288
ENSG00000111249	CUX2	3	6	0.094
ENSG00000111276	CDKN1B	2	0	0.1591
ENSG00000111678	C12orf57	1	0	0.0352
ENSG00000111816	FRK	4	2	0.2028
ENSG00000111846	GCNT2	7	9	0.3018
ENSG00000112038	OPRM1	8	7	0.1839
ENSG00000112079	STK38	0	3	0.048
ENSG00000112232	KHDRBS2	3	2	0.139
ENSG00000112294	ALDH5A1	5	2	0.1967
ENSG00000112333	NR2E1	0	1	0.1115
ENSG00000112357	PEX7	1	0	0.1474
ENSG00000112679	DUSP22	1	1	0.0343
ENSG00000112902	SEMA5A	6	19	0.0477
ENSG00000113100	CDH9	3	0	0.053
ENSG00000113494	PRLR	3	2	0.4695
ENSG00000113520	IL4	2	1	0.5781
ENSG00000113525	IL5	0	4	0.671
ENSG00000113648	H2AFY	0	4	0.0099
ENSG00000113805	CNTN3	7	6	0.1049
ENSG00000114062	UBE3A	0	5	0.1503
ENSG00000114315	HES1	0	2	0.0152
ENSG00000114812	VIPR1	1	5	0.1842
ENSG00000114861	FOXP1	4	2	0.0199
ENSG00000115138	POMC	1	3	0.1054
ENSG00000115159	GPD2	7	4	0.0759
ENSG00000115232	ITGA4	3	5	0.1984
ENSG00000115425	PECR	7	7	0.6032
ENSG00000115507	OTX1	1	1	0.0508
ENSG00000115590	IL1R2	3	2	0.3953
ENSG00000115705	TPO	12	8	0.2046
ENSG00000115840	SLC25A12	3	4	0.0622
ENSG00000115844	DLX2	0	2	0.0452
ENSG00000116030	SUMO1	0	0	0.8107
ENSG00000116096	SPR	0	0	0.3161
ENSG00000116117	PARD3B	15	12	0.2153
ENSG00000116141	MARK1	4	1	0.0867
ENSG00000116171	SCP2	1	5	0.3038
ENSG00000116329	OPRD1	3	1	0.0339
ENSG00000116539	ASH1L	11	12	0.1054
ENSG00000116544	DLGAP3	1	2	0.0534
ENSG00000116678	LEPR	7	10	0.3519
ENSG00000116748	AMPD1	0	0	0.1809
ENSG00000116984	MTR	9	9	0.1605
ENSG00000117009	KMO	4	5	0.3792
ENSG00000117016	RIMS3	2	2	0.0469
ENSG00000117139	KDM5B	4	13	0.1353
ENSG00000117594	HSD11B1	0	0	0.5205
ENSG00000117620	SLC35A3	1	2	0.2103
ENSG00000118162	KPTN	0	4	0.1792
ENSG00000118200	CAMSAP2	8	8	0.0815
ENSG00000118257	NRP2	5	8	0.0823
ENSG00000118432	CNR1	0	3	0.0251
ENSG00000118596	SLC16A7	4	2	0.2525
ENSG00000119042	SATB2	0	5	0.0159
ENSG00000119401	TRIM32	1	1	0.0296
ENSG00000119715	ESRRB	0	0	0.1357
ENSG00000119866	BCL11A	0	2	0.0055
ENSG00000120094	HOXB1	1	2	0.1918
ENSG00000120451	SNX19	12	14	0.3032
ENSG00000120868	APAF1	7	5	0.2427
ENSG00000121764	HCRTR1	5	2	0.1655
ENSG00000121769	FABP3	2	1	0.1587
ENSG00000121853	GHSR	2	5	0.0934
ENSG00000121879	PIK3CA	2	5	0.0114
ENSG00000121933	ADORA3	7	6	0.5046
ENSG00000122584	NXPH1	0	2	0.0456
ENSG00000122585	NPY	1	3	0.0787
ENSG00000122728	TAF1L	0	0	0.2431
ENSG00000122877	EGR2	2	3	0.0744
ENSG00000123066	MED13L	6	14	0.0872
ENSG00000123454	DBH	7	8	0.222
ENSG00000123700	KCNJ2	0	6	0.0084
ENSG00000124089	MC3R	1	0	0.0603
ENSG00000124160	NCOA5	0	4	0.1382
ENSG00000124275	MTRR	16	12	0.3342
ENSG00000124313	IQSEC2	1	1	0.0625
ENSG00000124486	USP9X	3	3	0.0425
ENSG00000124491	F13A1	7	5	0.2673
ENSG00000124767	GLO1	1	1	0.1963
ENSG00000124788	ATXN1	3	6	0.0772
ENSG00000125084	WNT1	0	0	0.0626
ENSG00000125351	UPF3B	2	0	0.3851
ENSG00000125510	OPRL1	1	3	0.0602
ENSG00000125675	GRIA3	0	0	0.0582
ENSG00000126010	GRPR	1	6	0.1699
ENSG00000126351	THRA	0	2	0.2064
ENSG00000126934	MAP2K2	0	4	0.0838
ENSG00000126945	HNRNPH2	0	1	0.1734
ENSG00000126952	NXF5	0	0	0.8368
ENSG00000127329	PTPRB	20	19	0.2445
ENSG00000127831	VIL1	10	4	0.1217
ENSG00000128271	ADORA2A	4	3	0.0995
ENSG00000128513	POT1	1	2	0.1794
ENSG00000128564	VGF	1	0	0.1533
ENSG00000128573	FOXP2	0	3	0.0247
ENSG00000128602	SMO	1	5	0.0657
ENSG00000128609	NDUFA5	0	0	0.4501
ENSG00000128610	FEZF1	0	0	0.0795
ENSG00000128654	MTX2	2	0	0.0702
ENSG00000128683	GAD1	1	4	0.0439
ENSG00000128714	HOXD13	0	1	0.0446
ENSG00000128739	SNRPN	0	2	0.0229
ENSG00000129071	MBD4	9	4	0.5351
ENSG00000129167	TPH1	2	2	0.1251
ENSG00000129214	SHBG	5	2	0.5199
ENSG00000129673	AANAT	3	2	0.244
ENSG00000129696	TTI2	2	7	0.4169
ENSG00000130203	APOE	3	0	0.1277
ENSG00000130226	DPP6	0	0	0.1073
ENSG00000130508	PXDN	10	18	0.0584
ENSG00000130707	ASS1	3	3	0.127
ENSG00000130948	HSD17B3	4	3	0.3939
ENSG00000131095	GFAP	5	4	0.0945
ENSG00000131096	PYY	2	0	0.2819
ENSG00000131374	TBC1D5	4	5	0.1748
ENSG00000131626	PPFIA1	3	10	0.0412
ENSG00000131686	CA6	10	5	0.2757
ENSG00000131759	RARA	0	2	0.0285
ENSG00000131771	PPP1R1B	3	1	0.1501
ENSG00000131808	FSHB	0	1	0.1938
ENSG00000131979	GCH1	0	2	0.0821
ENSG00000132024	CC2D1A	13	5	0.1716
ENSG00000132155	RAF1	2	3	0.0418
ENSG00000132294	EFR3A	9	3	0.0482
ENSG00000132326	PER2	16	16	0.182
ENSG00000132436	FIGNL1	10	6	0.3186
ENSG00000132437	DDC	6	4	0.1454
ENSG00000132510	KDM6B	8	11	0.1645
ENSG00000132549	VPS13B	25	27	0.2165
ENSG00000132639	SNAP25	0	2	0
ENSG00000132693	CRP	2	3	0.7518
ENSG00000132849	INADL	29	14	0.2792
ENSG00000132906	CASP9	4	3	0.4263
ENSG00000132965	ALOX5AP	0	1	0.086
ENSG00000133019	CHRM3	4	3	0.0908
ENSG00000133195	SLC39A11	5	6	0.1062
ENSG00000133216	EPHB2	3	7	0.0238
ENSG00000133665	DYDC2	3	3	1.0914
ENSG00000133704	IPO8	3	1	0.0862
ENSG00000133835	HSD17B4	10	6	0.2407
ENSG00000134115	CNTN6	10	9	0.1384
ENSG00000134160	TRPM1	20	11	0.105
ENSG00000134184	GSTM1	3	1	0.2794
ENSG00000134259	NGF	2	2	0.0818
ENSG00000134640	MTNR1B	6	1	0.2273
ENSG00000134780	DAGLA	2	8	0.0276
ENSG00000134852	CLOCK	4	6	0.0582
ENSG00000134982	APC	19	18	0.0913
ENSG00000135046	ANXA1	2	3	0.1424
ENSG00000135124	P2RX4	2	4	0.1986
ENSG00000135127	CCDC64	0	3	0.0779
ENSG00000135312	HTR1B	1	3	0.0955
ENSG00000135346	CGA	0	1	0.7501
ENSG00000135387	CAPRIN1	1	0	0.1855
ENSG00000135541	AHI1	9	8	0.4361
ENSG00000135631	RAB11FIP5	3	2	0.0976
ENSG00000135702	CHST5	4	4	0.2442
ENSG00000135905	DOCK10	5	9	0.0911
ENSG00000135914	HTR2B	8	3	0.1643
ENSG00000135999	EPC2	5	3	0.1302
ENSG00000136099	PCDH8	3	4	0.0501
ENSG00000136169	SETDB2	5	5	0.4271
ENSG00000136238	RAC1	0	1	0.0328
ENSG00000136425	CIB2	1	2	0.0218
ENSG00000136535	TBR1	0	2	0.0021
ENSG00000136546	SCN7A	25	10	0.4268
ENSG00000136634	IL10	0	0	0.3777
ENSG00000136689	IL1RN	1	4	0.3734
ENSG00000136717	BIN1	3	5	0.0405
ENSG00000136750	GAD2	3	2	0.0767
ENSG00000136854	STXBP1	1	3	0.0047
ENSG00000136928	GABBR2	1	5	0.0405
ENSG00000136944	LMX1B	0	0	0.0535
ENSG00000137198	GMPR	3	4	0.0492
ENSG00000137252	HCRTR2	2	4	0.1661
ENSG00000137269	LRRC1	2	6	0.175
ENSG00000137672	TRPC6	1	8	0.0861
ENSG00000137801	THBS1	8	13	0.0422
ENSG00000137869	CYP19A1	3	5	0.2363
ENSG00000138039	LHCGR	8	4	0.2778
ENSG00000138061	CYP1B1	6	7	0.2309
ENSG00000138095	LRPPRC	8	8	0.6377
ENSG00000138336	TET1	18	10	0.4069
ENSG00000138398	PPIG	6	6	0.1446
ENSG00000138629	UBL7	2	2	0.0341
ENSG00000138639	ARHGAP24	6	6	0.0834
ENSG00000138650	PCDH10	1	2	0.0128
ENSG00000138798	EGF	19	4	0.5079
ENSG00000139174	PRICKLE1	8	11	0.0556
ENSG00000139182	CLSTN3	2	5	0.0568
ENSG00000139287	TPH2	2	5	0.0972
ENSG00000139618	BRCA2	41	20	0.5883
ENSG00000139626	ITGB7	5	11	0.1799
ENSG00000139734	DIAPH3	5	5	0.2988
ENSG00000139915	MDGA2	2	4	0.0641
ENSG00000140009	ESR2	3	5	0.2848
ENSG00000140157	NIPA2	1	3	0.2722
ENSG00000140199	SLC12A6	0	10	0.0432
ENSG00000140459	CYP11A1	1	4	0.2627
ENSG00000140463	BBS4	4	3	0.2111
ENSG00000140465	CYP1A1	5	2	0.2627
ENSG00000140488	CELF6	0	0	0.0551
ENSG00000140538	NTRK3	2	4	0.0363
ENSG00000140557	ST8SIA2	2	4	0.0402
ENSG00000140873	ADAMTS18	23	6	0.1516
ENSG00000140937	CDH11	5	5	0.0343
ENSG00000141431	ASXL3	16	8	0.2215
ENSG00000141526	SLC16A3	3	3	0.0654
ENSG00000141551	CSNK1D	1	3	0.0571
ENSG00000141644	MBD1	2	2	0.3204
ENSG00000141665	FBXO15	1	3	0.3823
ENSG00000142168	SOD1	0	0	0.5762
ENSG00000142230	SAE1	0	0	0.219
ENSG00000142319	SLC6A3	1	5	0.0444
ENSG00000142599	RERE	3	14	0.0548
ENSG00000142687	KIAA0319L	2	5	0.2557
ENSG00000143171	RXRG	1	4	0.049
ENSG00000143207	RFWD2	0	2	0.0827
ENSG00000143379	SETDB1	3	7	0.0847
ENSG00000143442	POGZ	4	10	0.0818
ENSG00000143603	KCNN3	0	2	0.0402
ENSG00000144036	EXOC6B	2	7	0.0616
ENSG00000144278	GALNT13	2	1	0.097
ENSG00000144285	SCN1A	4	10	0.0438
ENSG00000144290	SLC4A10	2	7	0.0131
ENSG00000144331	ZNF385B	3	5	0.1316
ENSG00000144355	DLX1	0	0	0.0264
ENSG00000144619	CNTN4	10	13	0.0604
ENSG00000144642	RBMS3	0	1	0.068
ENSG00000145020	AMT	3	2	0.2417
ENSG00000145362	ANK2	23	25	0.2225
ENSG00000145545	SRD5A1	2	6	0.5708
ENSG00000145675	PIK3R1	2	5	0.0788
ENSG00000145692	BHMT	3	3	0.0827
ENSG00000145740	SLC30A5	5	5	0.0702
ENSG00000145863	GABRA6	3	8	0.0858
ENSG00000145920	CPLX2	0	0	0.0083
ENSG00000145979	TBC1D7	3	6	0.2021
ENSG00000146469	VIP	1	1	0.237
ENSG00000146555	SDK1	21	32	0.0846
ENSG00000146830	GIGYF1	0	0	0.0635
ENSG00000146872	TLK2	0	2	0.4109
ENSG00000146938	NLGN4X	2	7	0.0188
ENSG00000146955	RAB19	0	0	0.1878
ENSG00000147010	SH3KBP1	2	7	0.1714
ENSG00000147044	CASK	0	1	0.0139
ENSG00000147065	MSN	1	0	0.0644
ENSG00000147246	HTR2C	3	0	0.0963
ENSG00000147316	MCPH1	21	13	0.5259
ENSG00000147403	RPL10	1	0	0.04
ENSG00000147432	CHRNB3	2	3	0.0841
ENSG00000147724	FAM135B	14	19	0.2755
ENSG00000147852	VLDLR	8	6	0.0705
ENSG00000148053	NTRK2	3	4	0.052
ENSG00000148180	GSN	14	5	0.0899
ENSG00000148219	ASTN2	5	9	0.0316
ENSG00000148408	CACNA1B	0	0	0.0536
ENSG00000148680	HTR7	1	1	0.1445
ENSG00000148730	EIF4EBP2	0	2	0.2281
ENSG00000148737	TCF7L2	4	8	0.0398
ENSG00000148795	CYP17A1	0	1	0.449
ENSG00000148935	GAS2	1	3	0.1166
ENSG00000149295	DRD2	0	9	0.0421
ENSG00000149305	HTR3B	11	1	0.5075
ENSG00000149654	CDH22	1	4	0.0357
ENSG00000149923	PPP4C	0	0	0
ENSG00000149925	ALDOA	0	2	0.0398
ENSG00000149927	DOC2A	1	3	0.055
ENSG00000149929	HIRIP3	7	2	0.5074
ENSG00000149930	TAOK2	3	9	0.0912
ENSG00000149972	CNTN5	0	0	0.1168
ENSG00000150275	PCDH15	21	11	0.2108
ENSG00000150394	CDH8	3	2	0.0263
ENSG00000150594	ADRA2A	0	3	0.0436
ENSG00000150672	DLG2	3	7	0.0628
ENSG00000150787	PTS	0	0	0.4547
ENSG00000150907	FOXO1	1	3	0.1321
ENSG00000150995	ITPR1	0	0	0.0195
ENSG00000151067	CACNA1C	4	23	0.0658
ENSG00000151148	UBE3B	5	13	0.0731
ENSG00000151150	ANK3	24	39	0.1212
ENSG00000151247	EIF4E	0	1	0.53
ENSG00000151422	FER	3	11	0.1189
ENSG00000151461	UPF2	0	4	0.0533
ENSG00000151491	EPS8	4	5	0.119
ENSG00000151552	QDPR	0	3	0.1008
ENSG00000151577	DRD3	2	3	0.1004
ENSG00000151612	ZNF827	1	5	0.0758
ENSG00000151623	NR3C2	4	4	0.0899
ENSG00000151689	INPP1	5	5	0.2328
ENSG00000151690	MFSD6	5	5	0.1445
ENSG00000151834	GABRA2	1	3	0.0225
ENSG00000152092	ASTN1	8	7	0.0251
ENSG00000152208	GRID2	6	8	0.0185
ENSG00000152217	SETBP1	10	8	0.1231
ENSG00000152402	GUCY1A2	0	4	0.0976
ENSG00000152413	HOMER1	0	3	0.0555
ENSG00000152495	CAMK4	1	2	0.282
ENSG00000152822	GRM1	8	12	0.0671
ENSG00000152910	CNTNAP4	0	0	0.2095
ENSG00000152969	JAKMIP1	0	7	0.0274
ENSG00000153234	NR4A2	1	0	0.0089
ENSG00000153237	CCDC148	9	4	0.473
ENSG00000153266	FEZF2	0	1	0.0262
ENSG00000153291	SLC25A27	3	4	0.0712
ENSG00000153815	CMIP	0	0	0.0148
ENSG00000153827	TRIP12	1	7	0.025
ENSG00000154133	ROBO4	11	9	0.2862
ENSG00000154134	ROBO3	11	6	0.1955
ENSG00000154678	PDE1C	2	11	0.1762
ENSG00000154767	XPC	12	8	0.3317
ENSG00000154957	ZNF18	4	3	0.2569
ENSG00000155052	CNTNAP5	3	2	0.1037
ENSG00000155886	SLC24A2	6	8	0.1307
ENSG00000155961	RAB39B	0	0	0
ENSG00000155966	AFF2	0	4	0.2123
ENSG00000155974	GRIP1	4	3	0.0565
ENSG00000156011	PSD3	15	8	0.2293
ENSG00000156049	GNA14	1	8	0.0453
ENSG00000156110	ADK	0	3	0.1977
ENSG00000156113	KCNMA1	2	9	0.0153
ENSG00000156298	TSPAN7	0	3	0.2753
ENSG00000156395	SORCS3	2	6	0.0941
ENSG00000157017	GHRL	3	1	0.4397
ENSG00000157087	ATP2B2	0	15	0.0118
ENSG00000157103	SLC6A1	1	5	0.0061
ENSG00000157193	LRP8	4	8	0.1708
ENSG00000157219	HTR5A	4	4	0.0818
ENSG00000157388	CACNA1D	3	17	0.0879
ENSG00000157404	KIT	3	10	0.125
ENSG00000157445	CACNA2D3	0	0	0.0476
ENSG00000157540	DYRK1A	5	3	0.0273
ENSG00000157554	ERG	0	3	0.0296
ENSG00000157637	SLC38A10	6	8	0.2305
ENSG00000157764	BRAF	0	3	0.0874
ENSG00000157827	FMNL2	3	7	0.0534
ENSG00000157985	AGAP1	5	14	0.0477
ENSG00000158089	GALNT14	7	6	0.1698
ENSG00000158321	AUTS2	2	7	0.0838
ENSG00000158516	CPA2	3	2	0.2612
ENSG00000158748	HTR6	0	7	0.0978
ENSG00000159723	AGRP	1	2	0.3526
ENSG00000160013	PTGIR	2	3	0.0888
ENSG00000160305	DIP2A	4	11	0.0673
ENSG00000161610	HCRT	0	0	0.2838
ENSG00000161681	SHANK1	3	7	0.0465
ENSG00000162105	SHANK2	0	0	0.1365
ENSG00000162415	ZSWIM5	4	5	0.1159
ENSG00000162599	NFIA	0	3	0.022
ENSG00000162631	NTNG1	0	7	0.0683
ENSG00000162711	NLRP3	1	7	0.1622
ENSG00000162946	DISC1	7	7	0.588
ENSG00000162989	KCNJ3	0	2	0.0287
ENSG00000163092	XIRP2	45	26	0.4211
ENSG00000163285	GABRG1	1	4	0.0308
ENSG00000163288	GABRB1	0	8	0.0541
ENSG00000163393	SLC22A15	4	10	0.059
ENSG00000163565	IFI16	8	4	1.2043
ENSG00000163625	WDFY3	8	12	0.0573
ENSG00000163635	ATXN7	9	6	0.2297
ENSG00000163637	PRICKLE2	1	6	0.0349
ENSG00000163833	FBXO40	3	3	0.2675
ENSG00000163872	YEATS2	12	11	0.148
ENSG00000163873	GRIK3	2	12	0.0129
ENSG00000164128	NPY1R	2	4	0.0708
ENSG00000164129	NPY5R	0	1	0.1014
ENSG00000164134	NAA15	1	4	0.0462
ENSG00000164190	NIPBL	9	12	0.0825
ENSG00000164270	HTR4	4	6	0.1642
ENSG00000164305	CASP3	1	0	0.233
ENSG00000164326	CARTPT	2	1	0.0644
ENSG00000164418	GRIK2	3	7	0.0051
ENSG00000164434	FABP7	1	1	0.3936
ENSG00000164458	T	8	4	0.0735
ENSG00000164506	STXBP5	4	8	0.0377
ENSG00000164588	HCN1	0	1	0.0514
ENSG00000164687	FABP5	0	0	0.343
ENSG00000164690	SHH	0	1	0.087
ENSG00000164742	ADCY1	1	4	0.0432
ENSG00000164778	EN2	0	4	0.1035
ENSG00000164885	CDK5	0	0	0.003
ENSG00000164896	FASTK	1	1	0.1853
ENSG00000164924	YWHAZ	0	1	0.1264
ENSG00000165030	NFIL3	3	5	0.0921
ENSG00000165186	PTCHD1	0	1	0.0511
ENSG00000165194	PCDH19	0	6	0.0406
ENSG00000165246	NLGN4Y	0	0	0.0576
ENSG00000165264	NDUFB6	1	0	0.6255
ENSG00000165300	SLITRK5	0	3	0.0467
ENSG00000165355	FBXO33	2	2	0.1495
ENSG00000165379	LRFN5	0	8	0.0768
ENSG00000165457	FOLR2	2	1	0.1897
ENSG00000165476	REEP3	1	0	0.1716
ENSG00000165478	HEPACAM	4	6	0.0506
ENSG00000165671	NSD1	16	8	0.277
ENSG00000165699	TSC1	2	9	0.1973
ENSG00000165973	NELL1	10	9	0.1334
ENSG00000165995	CACNB2	5	9	0.0598
ENSG00000166148	AVPR1A	3	5	0.1141
ENSG00000166206	GABRB3	0	5	0.1236
ENSG00000166228	PCBD1	1	0	0.0382
ENSG00000166292	TMEM100	0	0	0.1973
ENSG00000166402	TUB	5	7	0.1331
ENSG00000166501	PRKCB	0	8	0.0186
ENSG00000166508	MCM7	5	8	0.0571
ENSG00000166579	NDEL1	3	2	0.1082
ENSG00000166603	MC4R	3	4	0.0599
ENSG00000166734	CASC4	3	4	0.4489
ENSG00000166736	HTR3A	0	0	0.1919
ENSG00000166847	DCTN5	0	2	0
ENSG00000166866	MYO1A	10	4	0.2147
ENSG00000166913	YWHAB	0	2	0.006
ENSG00000166987	MBD6	4	2	0.2253
ENSG00000167014	C15orf43	1	0	0.3737
ENSG00000167193	CRK	1	1	0.0563
ENSG00000167216	KATNAL2	3	3	0.2758
ENSG00000167522	ANKRD11	10	9	0.1365
ENSG00000167566	NCKAP5L	5	9	0.1983
ENSG00000167632	TRAPPC9	5	20	0.0928
ENSG00000167910	CYP7A1	2	4	0.1981
ENSG00000168036	CTNNB1	0	9	0
ENSG00000168137	SETD5	5	5	0.1268
ENSG00000168329	CX3CR1	5	4	0.3161
ENSG00000168412	MTNR1A	5	2	0.143
ENSG00000168453	HR	19	16	0.3436
ENSG00000168884	TNIP2	7	3	0.2914
ENSG00000168955	TM4SF20	5	3	0.494
ENSG00000168959	GRM5	0	8	0.0461
ENSG00000169032	MAP2K1	0	3	0.007
ENSG00000169057	MECP2	1	4	0.0245
ENSG00000169064	ZBBX	17	3	0.548
ENSG00000169252	ADRB2	4	7	0.1359
ENSG00000169306	IL1RAPL1	0	1	0.0087
ENSG00000169398	PTK2	3	4	0.0455
ENSG00000169427	KCNK9	0	3	0.0449
ENSG00000169429	CXCL8	0	0	0.5726
ENSG00000169439	SDC2	3	3	0.2495
ENSG00000169676	DRD5	1	4	0.1793
ENSG00000169760	NLGN1	1	7	0.0385
ENSG00000169777	TAS2R1	4	3	0.8442
ENSG00000169855	ROBO1	0	0	0.0753
ENSG00000169895	SYAP1	0	1	0.1763
ENSG00000169933	FRMPD4	2	6	0.1027
ENSG00000169992	NLGN2	0	8	0.0088
ENSG00000170113	NIPA1	0	2	0.0102
ENSG00000170178	HOXD12	2	3	0.1028
ENSG00000170214	ADRA1B	0	4	0.0378
ENSG00000170390	DCLK2	2	4	0.108
ENSG00000170396	ZNF804A	17	5	0.436
ENSG00000170421	KRT8	4	4	0.2051
ENSG00000170485	NPAS2	7	8	0.156
ENSG00000170775	GPR37	0	5	0.1498
ENSG00000170788	DYDC1	4	0	0.5288
ENSG00000171316	CHD7	11	19	0.076
ENSG00000171444	MCC	5	18	0.0357
ENSG00000171560	FGA	3	6	0.562
ENSG00000171587	DSCAM	5	21	0.0216
ENSG00000171723	GPHN	1	1	0.0033
ENSG00000171735	CAMTA1	7	8	0.068
ENSG00000171759	PAH	0	0	0.1488
ENSG00000171766	GATM	1	3	0.1656
ENSG00000171791	BCL2	1	2	0.153
ENSG00000171862	PTEN	0	0	0.0533
ENSG00000171988	JMJD1C	16	10	0.2066
ENSG00000172020	GAP43	1	1	0.654
ENSG00000172179	PRL	2	4	0.3229
ENSG00000172340	SUCLG2	7	2	0.2457
ENSG00000172379	ARNT2	3	5	0.0226
ENSG00000172534	HCFC1	3	13	0.0529
ENSG00000172554	SNTG2	3	2	0.265
ENSG00000172575	RASGRP1	3	9	0.161
ENSG00000172819	RARG	1	2	0.0181
ENSG00000172893	DHCR7	2	8	0.0934
ENSG00000172915	NBEA	9	9	0.0273
ENSG00000172943	PHF8	0	1	0.1916
ENSG00000172955	ADH6	3	1	0.4058
ENSG00000173114	LRRN3	4	11	0.1576
ENSG00000173175	ADCY5	1	6	0.0518
ENSG00000173406	DAB1	4	1	0.0997
ENSG00000173575	CHD2	2	13	0.0441
ENSG00000173638	SLC19A1	2	3	0.2526
ENSG00000173726	TOMM20	0	0	0.0084
ENSG00000174469	CNTNAP2	6	14	0.058
ENSG00000174697	LEP	1	2	0.6341
ENSG00000174775	HRAS	0	1	0.0055
ENSG00000174938	SEZ6L2	5	1	0.063
ENSG00000174943	KCTD13	0	1	0.0453
ENSG00000175283	DOLK	1	1	0.0567
ENSG00000175344	CHRNA7	0	1	0.04
ENSG00000175497	DPP10	10	7	0.121
ENSG00000175866	BAIAP2	2	5	0.0457
ENSG00000175928	LRRN1	5	12	0.0534
ENSG00000176165	FOXG1	0	1	0.0445
ENSG00000176658	MYO1D	5	7	0.0788
ENSG00000176697	BDNF	2	1	0.2754
ENSG00000176771	NCKAP5	24	10	0.4081
ENSG00000176884	GRIN1	0	6	0.012
ENSG00000176974	SHMT1	6	3	0.1117
ENSG00000177000	MTHFR	9	7	0.1188
ENSG00000177030	DEAF1	1	6	0.049
ENSG00000177189	RPS6KA3	0	4	0.0129
ENSG00000177565	TBL1XR1	0	0	0.0055
ENSG00000177807	KCNJ10	1	2	0.0134
ENSG00000178084	HTR3C	4	0	0.485
ENSG00000178394	HTR1A	1	2	0.0989
ENSG00000178568	ERBB4	3	3	0.0307
ENSG00000178662	CSRNP3	4	2	0.09
ENSG00000178665	ZNF713	2	2	0.2425
ENSG00000178718	RPP25	0	0	0.1505
ENSG00000179094	PER1	6	13	0.116
ENSG00000179222	MAGED1	2	2	0.1936
ENSG00000179295	PTPN11	0	1	0.2921
ENSG00000179348	GATA2	1	1	0.0162
ENSG00000179455	MKRN3	3	2	0.7124
ENSG00000179546	HTR1D	2	2	0.0844
ENSG00000179603	GRM8	6	4	0.0302
ENSG00000179869	ABCA13	67	26	0.5655
ENSG00000179915	NRXN1	2	9	0.0514
ENSG00000180176	TH	1	7	0.0871
ENSG00000180269	GPR139	0	0	0.0143
ENSG00000180287	PLD5	0	0	0.0442
ENSG00000180914	OXTR	5	2	0.0652
ENSG00000181090	EHMT1	0	0	0.0875
ENSG00000181523	SGSH	8	2	0.0942
ENSG00000181555	SETD2	16	8	0.2558
ENSG00000181722	ZBTB20	1	4	0.0246
ENSG00000181744	C3orf58	1	4	0.0088
ENSG00000181781	ODF3L2	2	3	0.1877
ENSG00000181804	SLC9A9	6	10	0.1419
ENSG00000181965	NEUROG1	2	1	0.1514
ENSG00000182197	EXT1	1	8	0.0384
ENSG00000182256	GABRG3	2	9	0.039
ENSG00000182287	AP1S2	0	2	0.2434
ENSG00000182621	PLCB1	8	12	0.0417
ENSG00000182636	NDN	3	2	0.2358
ENSG00000182771	GRID1	2	6	0.0255
ENSG00000182901	RGS7	0	2	0.016
ENSG00000182985	CADM1	1	3	0.0361
ENSG00000183044	ABAT	4	4	0.1004
ENSG00000183072	NKX2-5	1	2	0.0649
ENSG00000183098	GPC6	3	2	0.047
ENSG00000183117	CSMD1	0	0	0.0643
ENSG00000183230	CTNNA3	9	14	0.1021
ENSG00000183495	EP400	9	15	0.1562
ENSG00000184058	TBX1	2	2	0.0369
ENSG00000184083	FAM120C	1	1	0.2452
ENSG00000184156	KCNQ3	4	6	0.0751
ENSG00000184178	SCFD2	5	4	0.2242
ENSG00000184226	PCDH9	7	8	0.0223
ENSG00000184254	ALDH1A3	1	3	0.104
ENSG00000184304	PRKD1	3	6	0.0699
ENSG00000184347	SLIT3	14	17	0.063
ENSG00000184408	KCND2	3	2	0.0379
ENSG00000184588	PDE4B	7	3	0.038
ENSG00000184634	MED12	0	1	0.0474
ENSG00000184735	DDX53	3	2	0.5225
ENSG00000184845	DRD1	4	5	0.0604
ENSG00000184903	IMMP2L	1	1	0.2075
ENSG00000184979	USP18	0	0	0.4025
ENSG00000184984	CHRM5	6	3	0.2706
ENSG00000185008	ROBO2	7	5	0.0397
ENSG00000185112	FAM43A	2	5	0.0756
ENSG00000185149	NPY2R	2	5	0.0656
ENSG00000185339	TCN2	10	4	0.371
ENSG00000185345	PARK2	3	5	0.1869
ENSG00000185499	MUC1	4	2	0.935
ENSG00000185652	NTF3	1	4	0.0726
ENSG00000185666	SYN3	3	4	0.08
ENSG00000185721	DRG1	0	0	0.1258
ENSG00000185760	KCNQ5	1	10	0.0876
ENSG00000185838	GNB1L	6	5	0.212
ENSG00000185883	ATP6V0C	0	0	0.1041
ENSG00000185888	PRSS38	9	5	0.331
ENSG00000186094	AGBL4	2	1	0.091
ENSG00000186260	MKL2	5	6	0.1764
ENSG00000186297	GABRA5	1	5	0.0373
ENSG00000186350	RXRA	1	2	0.0172
ENSG00000186480	INSIG1	0	2	0.1081
ENSG00000186487	MYT1L	0	12	0.0384
ENSG00000186591	UBE2H	0	1	0.0697
ENSG00000187091	PLCD1	8	9	0.09
ENSG00000187416	LHFPL3	0	0	0.0497
ENSG00000187546	AGMO	9	6	0.2275
ENSG00000187566	NHLRC1	1	2	0.1647
ENSG00000187730	GABRD	3	5	0.015
ENSG00000187758	ADH1A	0	3	0.3318
ENSG00000187957	DNER	5	4	0.089
ENSG00000188157	AGRN	12	21	0.1293
ENSG00000188641	DPYD	12	4	0.1297
ENSG00000188786	MTF1	1	1	0.238
ENSG00000188822	CNR2	2	8	0.2314
ENSG00000189056	RELN	24	25	0.0592
ENSG00000189108	IL1RAPL2	0	3	0.1501
ENSG00000189221	MAOA	1	3	0.1326
ENSG00000196090	PTPRT	7	19	0.0193
ENSG00000196092	PAX5	5	3	0.0157
ENSG00000196277	GRM7	2	16	0.0127
ENSG00000196338	NLGN3	0	1	0.0212
ENSG00000196344	ADH7	5	1	0.2055
ENSG00000196557	CACNA1H	17	23	0.0882
ENSG00000196616	ADH1B	2	5	0.3581
ENSG00000196628	TCF4	1	2	0.1921
ENSG00000196632	WNK3	2	1	0.3616
ENSG00000196730	DAPK1	5	14	0.0601
ENSG00000196839	ADA	5	5	0.1738
ENSG00000196876	SCN8A	0	13	0.0179
ENSG00000197122	SRC	0	6	0.0113
ENSG00000197157	SND1	3	7	0.0239
ENSG00000197283	SYNGAP1	0	6	0.0122
ENSG00000197323	TRIM33	3	6	0.0846
ENSG00000197363	ZNF517	4	6	0.1157
ENSG00000197381	ADARB1	2	9	0.0954
ENSG00000197548	ATG7	3	1	0.1521
ENSG00000197724	PHF2	3	9	0.0358
ENSG00000197894	ADH5	1	1	0.0821
ENSG00000197971	MBP	5	3	0.2191
ENSG00000198099	ADH4	2	5	0.3354
ENSG00000198258	UBL5	0	0	0.2183
ENSG00000198400	NTRK1	6	9	0.1006
ENSG00000198523	PLN	0	0	0.7395
ENSG00000198576	ARC	0	3	0.0182
ENSG00000198648	STK39	0	6	0.1127
ENSG00000198668	CALM1	0	1	0
ENSG00000198689	SLC9A6	0	3	0.1279
ENSG00000198690	FAN1	13	6	0.4016
ENSG00000198707	CEP290	0	0	0.2208
ENSG00000198752	CDC42BPB	7	11	0.0628
ENSG00000198818	SFT2D1	1	1	0.255
ENSG00000198838	RYR3	25	38	0.0658
ENSG00000198900	TOP1	2	2	0.0442
ENSG00000198929	NOS1AP	1	8	0.0387
ENSG00000198947	DMD	27	14	0.1729
ENSG00000204406	MBD5	5	5	0.2188
ENSG00000204961	PCDHA9	1	0	0.1856
ENSG00000204963	PCDHA7	1	0	0.1884
ENSG00000204965	PCDHA5	1	0	0.1544
ENSG00000204967	PCDHA4	1	0	0.1836
ENSG00000204969	PCDHA2	1	0	0.1782
ENSG00000204970	PCDHA1	1	0	0.2204
ENSG00000205084	TMEM231	2	3	0.2422
ENSG00000205362	MT1A	2	0	0.7266
ENSG00000205581	HMGN1	2	0	0.9653
ENSG00000205981	DNAJC19	0	3	0.0424
ENSG00000206190	ATP10A	18	19	0.1685
ENSG00000211460	TSN	0	0	0.0159
ENSG00000213023	SYT3	1	4	0.0444
ENSG00000213281	NRAS	0	0	0.0251
ENSG00000213923	CSNK1E	0	3	0.0047
ENSG00000215421	ZNF407	18	15	0.2748
ENSG00000221866	PLXNA4	12	28	0.0166
ENSG00000221888	OR1C1	4	1	0.3631
ENSG00000225950	NTF4	0	0	0.9553
ENSG00000231852	CYP21A2	2	1	0.2069
ENSG00000232810	TNF	0	0	0.3363
ENSG00000233276	GPX1	2	0	0.0567
ENSG00000239389	PCDHA13	3	9	0.1646
ENSG00000239900	ADSL	2	3	0.1866
ENSG00000243232	PCDHAC2	2	11	0.1085
ENSG00000243989	ACY1	3	1	0.3335
ENSG00000248905	FMN1	19	10	0.3228
ENSG00000249158	PCDHA11	8	5	0.1991
ENSG00000249853	HS3ST5	1	2	0.0519
ENSG00000250120	PCDHA10	9	4	0.1812
ENSG00000251664	PCDHA12	10	9	0.2028
ENSG00000253873	PCDHGA11	3	6	0.2238
ENSG00000254093	PINX1	7	4	0.4973
ENSG00000254585	MAGEL2	0	0	0.3621
ENSG00000254647	INS	0	2	0.1271
ENSG00000255408	PCDHA3	1	0	0.1577
ENSG00000256061	DYX1C1	5	0	0.2243
ENSG00000259207	ITGB3	0	0	0.0886
ENSG00000264424	MYH4	0	0	0.1109
ENSG00000265241	RBM8A	0	0	0
ENSG00000266094	RASSF5	0	0	0.1675
