# Supplementary material for: Comorbid Analysis of Genes Associated with Autism Spectrum Disorders Reveals Differential Evolutionary Constraints
Source: PLoS One. 2016 Jul 14;11(7):e0157937. doi: 10.1371/journal.pone.0157937 (PMC4945013; doi:10.1371/journal.pone.0157937)
Supplement: S5 Table — (XLSX) [file pone.0157937.s007.xlsx]

## Sheet: Supp_tableA.csv
S5 Table: Complete list of genes involved in each disorder analyzed.
	Agoraphobia	Anxiety_Disorder	Attention_Deficit_Hyperactivity_Disorder	Autistic_Disorder	Autoimmune_Disorders	Bipolar_Spectrum_Disorder	Bowel_Disorder_nonIBD	CNS_Cranial_Abnormalities	Communication_Deficits	Conduct_Disorder	Depressive_Disorder	Developmental_Coordition_Disorder	Diabetes_Mellitus	Down_Syndrome	Encopresis	Enuresis	Epilepsy	Fragile_X_Syndrome	Imflammatory_Bowel_Disease	Immune_Disorders	Intellectual_Disability	Learning_Disorders	Muscular_Dystrophy	Obsessive_Compulsive_Disorder	Panic_Disorder	Schizophrenia	Sensory_Problems	Sleep_Disorders	Tic_Disorders	Tourette_Syndrome	Tuberous_Sclerosis
1	SLC6A4	AAT	AAT	AAT	A2M	AAT	ABCB1	ABCA1	ABCC13	ACP1	AAT	ABCC1	A2M	ABCA7	ASL	AVP	ABAT	AFF2	ABCB1	ABCC8	ACY1	ABCC13	ACE	AAT	ADRB1	2015-09-05	ABCC4	2015-09-05	ACP1	ACOX3	ASIC2
2	COMT	ABCB1	ABCA13	ABAT	ABCA7	ABCA13	ABCC2	ABCA4	ACOT13	ADAM10	ABCB1	ABCC6	ABCA1	ADA	CCR6	AQP2	ABCA13	APOE	ABCC3	ABLIM1	ADRB2	ACOT13	AGTR1	ABCB1	AR	AAT	ABCF2	AAT	ADRA2A	ACP1	AKT1
3	MAOA	ABI3BP	ABCB1	ABCA13	ABCB1	ABCB1	ABCG2	ABCB1	ADAP2	ADORA2A	ABCB4	ADH1B	ABCA4	ADAM10	CD47	PSMB7	ABCA7	AR	ABCC4	ACE	AFF2	ADAP2	AMPD1	ACHE	BDNF	ABAT	ABLIM1	ABAT	APP	ACVR1	AMACR
4	HTR1A	ASIC1	ABO	ABCA7	ABCC1	ABCB4	ABL1	ABCC1	ADRA2A	ADRA2A	ABCB6	ADRB2	ABCB1	ADAM17	CRP		ABCB1	ATN1	ABCC5	ACTN4	AHSG	ADRA2A	ANO5	ACTN2	CAMKK2	ABCA1	AOC1	ABCA1	BDNF	ADIPOQ	ARNT
5	BDNF	ACE	ACP1	ABCB1	ABCC2	ABI3BP	ABO	ABCC4	ANKK1	ADRA2B	ABCC1	AKR1C2	ABCC8	ADAMTS13	CXCL1		ABCB4	ATXN1	ABCF2	ADAD1	AKAP5	AKR1C2	APTX	ADA	CNTP2	ABCA13	ACADM	ABCA13	BTBD9	ADRA2A	ASCL1
6	SLC6A2	ACHE	ADA	ASIC2	ABCC3	ABLIM1	ACE	ABCC5	APOC1	ADRA2C	ABCG1	APOE	ABCG2	AFP	CXCL8		ABCB6	ATXN3	ABCG2	ADAM1A	AKR1C2	APOE	AQP4	ADCYAP1	COMT	ABCA7	ACADS	ABCA7	CDH2	AKAP1	CCL2
7	ADORA2A	ACTN2	ADCY1	ACY1	ABCC4	ACAP2	ADH1B	ABCC6	APOE	ADRB1	ABI3BP	ARX	ABL1	AIRE	DDIT3		ABCC1	ATXN8OS	ABLIM1	ADAM33	ALG13	APP	AR	ADCYAP1R1	DRD2	ABCB1	ADAM17	ABCB1	CNR1	AKAP6	CIITA
8	ACE	ADA	ADH1B	ADA	ABCF1	ASIC2	ADIPOR2	ABO	AR	AKR1C4	ABLIM1	BRAF	ABL2	AKR1A1	EDNRB		ABCC2	BDNF	ABO	ADAMTS9	ANKRD11	ARID1B	ATN1	ADORA2A	DRD4	ABCB4	ADAM33	ABCB4	COL8A1	ALOX15B	FBXO45
9	DRD4	ADCYAP1	ADRA1A	ADAMTS18	ABCG2	ACE	ADRB2	ACE	ARID1B	ALB	ASIC1	CBS	ABLIM1	AKR7A2	EGF		ABCC5	CHD2	AOC1	ADD1	AP1S2	ATAD5	ATP2A1	ADORA2B	ESR1	ABCC1	ADRA2A	ABCC1	COMT	ALOX5	HDAC6
10	GABRB1	ADCYAP1R1	ADRA1B	ADARB1	ABLIM1	ACHE	AGT	ACTN1	ASPM	ANPEP	ACE	CCR2	ABO	ALDH18A1	EREG		ABCC6	CYFIP1	ACADM	ADD2	AP4B1	ATP2C2	ATP2A2	ADORA3	ESR2	ABCC6	AGER	ABCC6	DAOA	APBA3	HTR2C
11	GAD1	ADM	ADRA2A	ADCY1	ACADS	ACSM1	AGTR1	ADAM17	ATAD5	APOE	ACSL4	CCR5	ACAA1	APOE	FABP2		ABCG1	DLG4	ACADS	ADORA2A	ARHGAP11B	BDNF	ATP2A3	ADRA1A	GAD1	ACACA	AGMAT	ABCC9	DBH	APBB2	IFNG
12	GAD2	ADORA2A	ADRA2B	ADCY5	ACAN	ACTN2	AGTR2	ADCY4	ATP2C2	AR	ACSS3	CDKL5	ACACA	APP	FMO3		ABCG2	DMD	ACE	AGPAT1	ARHGEF6	BRAF	ATP2B1	ADRA1B	GRPR	ACACB	AGR2	ACACA	DLGAP3	APP	IL10
13	GLO1	ADORA2B	ADRA2C	ADH1A	ACE	ADA	AICDA	ADH1A	ATP7B	ARHGAP15	ADA	CHD7	ACACB	ARHGAP4	FOS		ABI3BP	DMPK	ACP1	AGRP	ARID1A	TEFM	ATP2B2	ADRA1D	HTR1A	ACADSB	AGT	ACACB	DJC13	ASB13	IL13
14	GRPR	ADORA3	ADRB1	ADH1B	ACP1	ADAD1	AKT1	ADH1B	ATXN8OS	BDNF	ADAMTS16	CHRM2	ACAT1	ARSA	FOXP3		ABLIM1	EPHB2	ACTB	AGT	ARID1B	GCFC2	ATP2B3	ADRA2A	MAOA	ACAN	AHR	ACADSB	DRD1	AUTS2	CXCL8
15	CREM	ADRA1A	ADRB2	ADH1C	ACTN3	ADAM10	AKT2	ADH1C	AVPR1A	BUB1	ADCY1	CLIC2	ACE	AVSD1	FUT1		ACADM	FMR1	ADA	AGTR1	ARID4A	CDK11A	ATP2B4	ADRB1	MED12	ACE	AIF1	ACAN	DRD2	BCL2L14	INS
16	CTNND2	ADRA1B	AGRP	ADH4	ACVRL1	ADAMTS16	ALDH2	ADH4	BCL2	C1QTNF7	ADCY2	COMT	ACE2	BACE1	HADHA		ASIC2	FRAXA	ADAD1	AMD1	ARPP21	CDK11B	ATP2C1	ADRB2	NPY	ACHE	AIM1	ASIC2	DRD3	BDNF	LDHA
17	DBI	ADRA1D	AGT	ADH5	ADA	ADCY2	APAF1	ADH5	BDNF	CAMK2A	ADCY3	CYFIP1	ACP1	BACE2	HIF1A		ASIC1	FRAXE	ADAM17	ANXA11	ARX	CMIP	ATP2C2	ADRBK2	P2RX4	ACLY	AKR1C1	ACE	DRD4	BHLHE40	LMOD1
18	NPY	ADRA2A	ALDH2	ADH6	ADAD1	ADCY3	APC	ADRA1A	BRAF	CCK	ADCY4	DRD2	ACTA2	BACH1	HSPA5		ACE	FXN	ADAM33	APEX1	ASPM	CNTP2	ATXN1	AGT	P2RX7	ACSL4	ALOX5	ACHE	FGF10	BHLHE41	LPL
19	NPY1R	ADRA2B	ALDH3A1	ADH7	ADAM17	ADCY8	APEX1	ADRA2A	TEFM	CD4	ADCY5	DRD4	ACTN3	BDNF	HTT		ACP1	FXR1	ADAMDEC1	APOA4	ASXL1	CNTP5	ATXN3	AGTR1	RGS2	ACSL6	ALPL	ACLY	GDNF	BTBD9	MAPT
20	NPY2R	ADRA2C	ALK	ADK	ADAMTS12	ADCY9	APLNR	ADRA2B	GCFC2	CD8A	ADCY6	EIF4A3	ACTN4	BHMT	IL10		ACSL4	FXR2	ADCY9	APOA5	ATRX	COL4A2	ATXN8OS	AKAP9	SLC6A2	ACSM1	AMD1	ACOX3	GRIN2B	CACNB2	MC3R
21	NPY5R	ADRB1	ANK3	ADNP	ADIPOQ	ADCYAP1	AR	ADRA2C	C9orf72	CHN1	ADCY7	EN2	ADA	BIN1	IL17A		ACSS3	GDI1	ADRA2A	APOM	ATXN1	COMT	CAPN3	ALDH5A1	SLC6A3	ACTN2	AMIGO3	ACSL4	GSTP1	CADM1	MC4R
22	P2RX4	ADRB2	ANXA7	ADORA2A	ADORA2A	ADCYAP1R1	ASCC1	ADRB1	CD36	CHRM2	ADCY8	EP300	ADAD1	BTG1	IL17D		ADA	HTT	ADRA2C	ARMC2	AUTS2	CRLF3	CAV3	APOE	SLC6A4	ACVR1	AMT	ACSM1	HCN1	CAMK4	MCL1
23	P2RX7	ADRBK2	APAF1	ADORA3	ADORA3	ADM	ATF2	ADRB2	CDK11A	CHR2	ADCY9	ESCO2	ADAM1A	C4B	IL1A		ADAMTS16	HDAC4	AGER	ARMS2	B3GALNT2	DAZAP1	CLCN1	ASTN1	TMEM132D	ACVR1B	ANKRD55	ACTN2	HCRTR2	CASP8	MDM4
24	MAP2K5	AFG3L2	APOE	ADRA1B	ADRA1A	ADORA2A	ATG16L1	ADRB3	CDK11B	CHR3	ADCYAP1	F5	ADAM17	C5	IL2		ADCY1	HDAC9	AGMAT	ASCC3	B3GALTL	DCDC2	CNBP	ASTN2	AAT	ADA	ANO6	ACVR1	HDC	CCK	MEFV
25	RGS2	AGT	AR	ADRA2A	ADRB1	ADORA2B	ATM	AFAP1	CMIP	CHR5	ADK	F7	ADAM33	C9	IL4		ADCY2	HOXA1	AGR2	ATG5	BBS9	DGKI	COQ2	ATP10A	ABCB1	ADAM15	AOX1	ACVR1B	HLA-DRB1	CCND2	MIF
26	RGS7	AGTR1	ARRB2	ADRB2	ADRB2	ADORA3	AURKA	AGT	CNTP2	CHR7	ADM	FGD1	ADAMTS13	CAT	IL6		ADCY4	IL6	AGT	ATP1A1	BRAF	DH5	CPT1A	ATXN1	ASIC2	ADAM22	APEH	ADA	HTR1A	CCNG2	MIR182
27	SLC6A3	AKAP9	ASMT	ADSL	ADRB3	ADRA1A	B2M	AGTR1	CNTP5	CHRNB4	ADORA1	FGF9	ADAMTS9	CBL	ITGB2		ADCY5	INHA	AGTR2	ATXN2	C7orf49	DOCK4	CPT1B	AUTS2	ASIC1	ADAM28	APEX1	ADAM10	HTR1B	CCRL2	MPO
28	TPH1	AKR1C1	ASTN2	AFF2	AFF1	ADRA1B	BACH2	AGTR2	COL4A2	CKAP2L	ADORA2A	FMR1	ADD1	CBR1	MTTP		ADCY6	KRT8	AHR	B4GALNT1	CADPS2	DPRXP4	CPT2	AVP	ACE	ADAMTS1	APOB	ADAM15	HTR2A	CD14	MSX1
29	SLC5A4	AKR1C2	ATP2B3	AFF4	AFF3	ADRA1D	BAK1	AHCY	COMT	CNR1	ADRA1A	FOXP1	ADD2	CBS	MUC2		ADCY7	MAOA	AIF1	DDX39B	CAMK2A	DRD1	DES	AVPR1A	ACHE	ADAMTS12	APOE	ADAM22	HTR2B	CDH2	MSX2
30	CAMKK2	AKR1C3	ATP6V0C	AGAP1	AGER	ADRA2A	BARX1	AHR	CRLF3	COBLL1	ADRA2A	FOXP2	ADH1A	CCDC6	NOD2		ADCY8	MECP2	AIM1	BDKRB1	CASK	DYX1	DMD	AVPR2	ACTN2	ADAMTS16	ARFRP1	ADAM28	HTR2C	CHST2	MTHFR
31	TMEM132D	ALDH2	AUTS2	AGBL4	AGFG1	ADRA2C	BAG6	AIP	DAZAP1	COMT	ADRA2C	GJB2	ADH1B	CD2AP	OCA2		ADCY9	MIR137	AKR1C1	BDKRB2	CC2D1A	DYX1C1	DMPK	BDKRB1	ADA	ADAMTS4	ARHGAP9	ADAM29	HTR3A	CNR1	MTNR1A
32	HTR1B	ALDH5A1	AVPR1B	AGMO	AGPAT1	ADRB1	BAX	AKAP2	DCDC2	CRH	ADRB1	GJB6	ADIPOQ	CD33	PAFAH1B1		ADH1A	OCA2	AKT2	BDNF	CCDC22	DYX2	DUX4	BDKRB2	ADCYAP1	ADAMTSL3	ARID1B	ADAMTS1	IL10	CNTP2	MTNR1B
33	HTR2A	ANK3	BAIAP2	AGRN	AGT	ADRB2	BCL2	ALDH1A1	DCUN1D1	CSRNP3	ADRB2	GRIN3A	ADIPOR1	CD55	PMCH		ADH1B	PRB1	ALOX5	BEND3	CD36	EPHB2	DYSF	BDNF	ADCYAP1R1	ADCY1	ARMC2	ADAMTS12	IL10RA	COL27A1	MVK
34	NPSR1	ANKRD20A1	BCHE	AGRP	AGTR1	ADRBK2	BCL2L1	ALDH1L1	DEAF1	CXCR2	ADRB3	GRM7	ADIPOR2	CDKN2A	RORC		ADH1C	PSMB5	ALPL	BID	CDKL5	FMR1	ENO3	BTBD9	ADH1B	ADCY2	ARMS2	ADAMTS16	IL12B	COL8A1	MX2
35	ASIC1	ANO2	BDNF	AGTR2	AHR	AGMAT	BDNF	ALG9	DGKI	CYP17A1	AFAP1L1	HBB	ADM	CFB	SAA1		ADH4	SLC6A4	AMD1	BMP2	CENPJ	FOXP2	RMDN1	CAC1C	ADORA1	ADCY3	ARPC1A	ADAMTS4	IL1B	COMT	MYCBP2
36	DRD2	APEX1	BRE	AHI1	AICDA	AGT	BGN	ALX3	DH5	CYP19A1	AGT	HLA-DRB1	ADNP	CHI3L1	STAT3		ADH5	SMN1	AMIGO3	BMP4	CEP290	GRIK1	FHL1	CALCA	ADORA2A	ADCY8	ARPC2	ADAMTSL3	IL1RN	CRADD	MYH10
37	CCL2	APOE	BTBD9	ALDH1A3	AIF1	AGTR1	BIRC3	ALX4	DOCK4	CYP1B1	AGTR1	HMOX1	ADORA2A	CHL1	T		ADH6	TH	AMT	BMP7	CHD2	GRIN2B	FKRP	CALCB	ADORA2B	ADCY9	ASCC3	ADCY1	CXCL8	DAOA	NDN
38	CSF2	APP	CAC1C	ALDH3A1	AIM2	AKAP13	BIRC5	AMELX	DPRXP4	DBH	AGTR2	HNRNPU	ADRA1A	CLU	TICAM1		ADH7	BRCA1	APC13	BNC2	CHD8	GTF2H5	FKTN	CAMK1	ADORA3	ADCYAP1	ATG10	ADCY2	ISL1	DBH	NF1
39	FMN1	AR	CADM2	ALDH5A1	AIRE	AKAP9	MROH9	AMT	DRD1	DLGAP3	AHCY	HRAS	ADRA2A	COL6A1	TLR2		ADK	BRCA2	ANKRD55	BRAP	CLASP2	GUCY1A2	FLNC	CARTPT	ADRA1A	ADH1A	ATXN2L	ADCY3	ITGA1	DISC1	NFATC2
40	IL6	ARNTL2	CADPS2	ALDOA	ALDH2	AKR1C4	C4BPA	ANKS6	DRD2	DRD1	AKT1	IL1R1	ADRA2B	COL6A2	TLR3		ADORA1	KIT	ANO6	BSN	CLIP1	HTR1D	FRAXA	CCK	ADRA1B	ADH1B	B4GALT1	ADCY8	SKOR1	DLGAP3	NFKB1
41	CXCL8	ASTN1	CALY	ALOX5AP	ALPL	AKR1D1	C5orf56	APC	DYX1	DRD2	AKTIP	IL4	ADRB1	COL6A3	TLR4		ADORA2A		AOX1	BTC	CNKSR2	PRRT2	FXN	CCKAR	ADRA1D	ADH1C	BACH2	ADCY9	LHX6	DJC13	NFKB2
42	OCA2	ASTN2	CARTPT	AMPD1	AMPD1	AKT1	CAPN10	APEX1	DYX1C1	DRD3	ALDH2	IL6	ADRB2	CP	TLR9		ADRA1B		AP3M2	BTN3A2	CRBN	KIAA0319	GAA	CCKBR	ADRA2A	ADH4	BANK1	ADCYAP1	LHX8	DOC2A	NMI
43	T	ATP10A	CDH13	AMT	ANGPT1	AKTIP	CAPN14	APOA1	DYX2	DRD4	ALK	KCNJ3	ADRB3	CPS1	TNFRSF11A		ADRA2A		APC	C10orf2	CRP	KIAA0319L	GNE	CCL2	ADRB1	ADH5	PRRC2A	ADH1A	MAOA	DRD1	NPY
44	TPH2	AUTS2	CES1	ANK2	ANK1	ALDH2	CAPN2	APOA1BP	ELP4	DRD5	ALKBH3	KRAS	AFF3	CR1	TRAM1		ADRA2C		APEH	C1GALT1	CTNNB1	LRRC37B	HLA-A	CDH2	ADRB2	ADH6	BAZ1A	ADH1B	MAP2K5	DRD2	NT5E
45	GPX1	AVP	CHRFAM7A	ANK3	ANKH	ALDH5A1	CAPN9	APOA5	EN2	EHBP1	ALOX5AP	LGALS8	AGER	CRELD1	TREM1		ADRB1		APEX1	C1orf106	CUL4B	MAOA	HLA-B	CDH9	ADRBK2	ADH7	BCL3	ADH1C	MAPT	DRD3	NTS
46	OGG1	AVPR1A	CHRM2	ANKRD11	ANKRD1	ALOX12	NOD2	APOB	FOXP1	EPHB1	AMBP	MAOA	AGPAT1	CRLF2	TTC7A		ADRB2		APLNR	C2	CUL7	MEIS2	HLA-DRB1	CHAT	AGT	ADIPOQ	BEND3	ADH4	MEIS1	DRD4	OGG1
47		AVPR1B	CHRM5	ANXA1	ANKRD55	AMBRA1	NOD1	APOC2	FOXP2	ERMN	ANK3	MAP2K1	AGRP	CSF2			AFAP1L1		APOB	M1AP	DAAM1	MFSD6	HTR3B	CHRM1	AGTR1	ADM	BRD7	ADH5	MOG	EHD3	OPRM1
48		AVPR2	CHR2	AOC1	ANKS1A	ANGPT1	CASP10	APOE	FTO	ESR1	ANPEP	MBD5	AGT	CYFIP1			AGRP		APOE	C4A	DCX	MRPL18	HTR7	CHRM2	AKAP9	ADORA1	BRWD1	ADH6	MRPL3	FGF10	OR10K1
49		BAIAP3	CHR3	AP1S2	ANO3	ANK2	CASP2	AQP1	FUS	FARP2	APAF1	MECP2	AGTR1	CYP17A1			AGT		ARFRP1	C4B	DEAF1	MRPL19	HTT	CHRM3	AKR1C1	ADORA2A	BSCL2	ADH7	NRXN1	FGFBP1	ORC5
50		BCL2	CHR4	APAF1	ANO6	ANK3	CASP4	AQP5	GALT	GABBR1	APC	MID1	AGTR2	CYP19A1			ALDH2		ARHGAP9	C6orf203	DLG3	MS	ISL1	CHRM5	AKR1C2	ADRA1A	C10orf67	ADIPOQ	NTRK2	FMR1	OXA1L
51		BDKRB1	CHR6	APBA2	ANPEP	ANKK1	CASP7	ARHGAP29	GAMT	GABRA1	APOA4	MMP1	AHR	DCR			ALDH5A1		ARHGEF2	CEP85L	DMD	MYO18B	KCNN3	CHR1	AKR1C3	ADRA2A	A25	ADK	NTS	FTO	PIK3CA
52		BDKRB2	CHR7	APC	ANTXR2	APOB	CASP8	ARMC2	GJB2	GABRA2	APOE	MMP9	AHSG	DHDDS			ALDOA		ARMC2	C6orf25	DNM1	MYO5B	KTN1	CHR2	ALDH2	ADRA2B	RMI2	ADM	OFCC1	GAB1	PKD1
53		BDNF	CHRNB2	APH1A	ANXA3	APOD	CASP9	ARNT	GLRA1	GABRA3	APOO	MTHFR	AIF1	DHFR			ALG9		ARMS2	VWA7	DTNBP1	NDST4	LARGE	CHR5	ALDH5A1	ADRA2C	MYDGF	ADORA1	OLIG1	GALR3	PLEK
54		BRCA1	CHRNB3	APOE	ANXA5	APOE	CAT	ARNT2	GLRB	GABRA5	AR	MTRR	AIM1	DNMT3B			ALK		ARPC1A	C6orf47	EEF1A2	NEDD4L	LDB3	CHR6	ANKRD20A1	ADRB1	MROH3P	ADORA2A	OLIG2	GDNF	PMP22
55		BRCA2	CLOCK	APP	APCS	APP	CBS	ARVCF	GT3	GABRA6	ARNTL	MYH11	AIRE	DRD4			ALKBH3		ARPC2	AARD	EFTUD2	NF1	LTBP4	CHR7	ANO2	ADRB2	C2	ADRA1B	PARP1	GGT1	POLE
56		BST1	CMTM8	AR	APOB	AR	CCK	ASB10	GNB3	GABRB1	ARNTL2	NDE1	AKR1B1	DSCAM			ALOX5AP		ASCC3	CALD1	EHMT1	NGF	MBNL1	CHRNB1	APOE	ADRB3	M1AP	ADRA2A	PSEN1	FFAR4	PRKAA2
57		BTBD9	CNR1	ARC	APOBEC3G	ARHGEF5	CCL2	ASL	GNG13	GABRB3	ARRB1	NIPA1	AKR1B10	DYRK1A			AMT		ATF2	CAPSL	ERBB4	NRCAM	MMD	CHRNB2	AR	ADRBK2	C3	ADRA2B	PSEN2	GSTP1	PSMC4
58		C1QL1	CNR2	ARHGAP11B	APOC1	ARHGEF7	CCL20	ASPM	GNPTAB	GAD1	ASMT	NIPA2	AKR1C2	EBF1			ANKK1		ATF6	CASQ1	FBN1	NUAK1	MMD2	CHRNB3	ASTN1	ADSS	C5	ADRB1	ROBO3	GTF2H1	PTEN
59		C21orf2	CNTN5	ARHGAP15	APOE	ARNTL	CCL4	ASS1	GNPTG	GRIN1	ATF7IP	NRXN1	AKT1	EDN3			ANO3		ATG10	CBLB	FBXO28	OMG	MYH7	CHRNB4	ASTN2	AGER	C6orf10	ADRB2	ROBO4	HCN1	RASA1
60		CAC1C	CNTP2	ARHGAP24	APOH	ARNTL2	CCL5	ATIC	GRIK1	HAAO	ATP6V0A1	NSD1	ALCAM	EDNRB			AP3M2		ATG16L1	CCL2	FKRP	PCSK6	MYOZ1	CHRND	ATP10A	AGRP	C6orf106	ADRB3	SGCE	HCRTR2	RHEB
61		CALCA	COBL	ARHGEF7	APOL1	ASAH1	CCND1	ATM	GRIN2A	HSD3B2	ATXN3	OCA2	ALDH2	EGFR			APAF1		ATG16L2	CCL21	FKTN	PLA2G4B	MYOZ2	CHRNE	AUTS2	AGT	C6orf203	ADRBK2	SLC1A3	HDC	ROCK2
62		CALCB	COMT	ARID1B	APOM	ASCL1	CD14	ATOH7	GRIN2B	HTR1A	AVP	PAFAH1B1	ALOX12	EPHA1			APC		ATG4A	CCR2	FMR1	PLCB2	MYOZ3	CHRNG	AVP	AGXT2	CEP85L	ADSS	SLC6A2	HLA-DQA2	RPS6KB1
63		CALCOCO1	CPLX2	ARNT2	APOO	ASMT	CD3EAP	ATR	GRM7	HTR1B	AVPR1A	PCSK5	ALOX15	EPHA3			APOA4		ATG4D	CD28	FOXB1	PRTG	NEURL2	CNR1	AVPR1A	AHI1	AARD	AFP	SLC6A3	HLA-DRB1	SDHB
64		CAMK1	CSNK1E	ARX	AR	ASTN1	CD70	AUH	GRN	HTR1D	AVPR1B	CDK17	ALOX5	EPHB2			APOE		ATG5	CD4	FOXG1	PSEN1	NOS3	CNTF	AVPR1B	AJAP1	CADM1	AGER	SLC6A4	HLA-DRB3	T
65		CAMKK2	CTN2	ASH1L	ARAP1	ASTN2	CDC42	AURKB	GSK3B	HTR2A	AXIN2	PSMB5	ALOX5AP	ERCC2			APOO		ATM	CD44	FOXP1	PTEN	PABPN1	CNTFR	AVPR2	AKAP13	CADM2	AGRP	SLITRK1	HLA-DRB4	TFE3
66		CARTPT	CTSD	ASMT	ARHGAP26	ATF2	CDKN1A	AUTS2	GTF2I	HTR2C	BCL2	PTEN	ALPK1	ERG			APP		ATXN2L	CD48	FOXP2	PTPN11	POMGNT1	CNTN1	BDKRB1	AKAP5	CALCOCO2	AGT	TDO2	HP	TSC1
67		CCK	CYP2A6	ASPA	ARHGAP4	ATF4	CDKN2A	AVPR1A	GUCY1A2	HTR6	BCL9	PTGS2	ALPK2	ESR1			AQP4		AURKA	CD58	FRAXA	RAF1	POMT1	CNTN2	BDKRB2	AKAP9	CCDC122	AGXT2	TDP1	HSD17B3	TSC2
68		CCKAR	CYP2D6	ASS1	ARHGEF3	ATF5	CDX1	AXIN1	HTR1D	INS	BCR	PTPN11	ALPL	ESR2			AR		B2M	CDH13	FRAXE	RCAN3	POMT2	CNTN3	BDNF	AKR1D1	CCDC91	AHCY	TNF	HTR1A
69		CCKBR	DACT1	ASTN1	ARID5B	ATP10A	CDX2	AXIN2	HTR2A	LEP	BDNF	RAB39B	AMD1	ETS2			ARC		B4GALT1	CDK11A	FXR2	RNF135	PYGM	CNTN5	BLOC1S6	AKT1	CCL11	AHR	TPH2	HTR1B
70		CCL2	DBH	ASTN2	ARL15	ATP13A4	CFLAR	B3GAT1	PRRT2	LRP2	BHLHE40	RAF1	ANGPT2	ETV6			ARHGAP11B		BACH2	CDK2	GCNT2	ROBO1	RYR1	CNTN6	CALCA	AKT2	CCL18	AHRR	XRCC1	HTR2A
71		CCR2	DCDC2	ASXL3	ASPN	ATP1A1	CFTR	BACH1	ITPR3	MAOA	BHLHE41	RNPS1	ANKMY1	F3			ARHGEF9		BANK1	CDK6	GDI1	RPS17P3	RYR2	CNTP1	CALCB	ALDH1A1	CCL21	AJAP1	NTN4	HTR2B
72		CD160	DCLK1	ATG7	ATF6B	ATP1A2	CHEK2	BAMBI	KIAA0319	MAOB	BICC1	SHANK3	ANKS1B	FBLN2			ARID1A		PRRC2A	CENPW	GMPR	SAMD3	RYR3	CNTP2	CALCOCO1	ALDH1A2	CCL24	AKAP1	KCNJ5	HTR2C
73		CDC42	DCLK2	ATP10A	ATG16L1	ATP1A3	CHUK	BARX1	KIAA0319L	MC3R	BMP5	SLC6A3	ANXA11	FLT3			ARID1B		BAZ1A	CEP135	GPC3	SH3GL1P2	SGCA	COMT	CAMK1	ALDH1A3	CCL3	AKAP5		HTR3A
74		CDH2	DDC	ATP2B2	ATG5	ATP2A2	CLCA1	BARX2	KIF24	MEMO1	BMP7	SLC6A4	APBB1	FMR1			ARRB1		BCL11A	CFTR	GPI	SLC2A3	SGCB	CORT	CAMKK2	ALDH2	CCL3L1	AKAP6		HTR3B
75		CDH9	DGKH	ATP6V0C	ATG7	ATXN1	CMA1	BCL2L2	LRRC37B	MGAT5	C15orf53	SLC6A8	APBB2	FRZB			ARX		BCL3	CHN2	ADGRG1	SLC6A3	SGCG	CPQ	CARTPT	ALDH3A1	CCL5	AKAP9		IFNG
76		CHAT	DIRAS2	ATRNL1	ATIC	AUTS2	COL1A1	BCL3	LRRK2	MME	MAATS1	SMG6	APC	GATA1			ASAH1		BDNF	CISD2	GPRIN2	SLC6A4	SGCZ	CRH	CCK	ALDH3B1	CCND1	AKR1C2		IGFBP3
77		CHRM1	DISC1	ATRX	ATP6V1G2	AVP	COL1A2	BDNF	LRRTM1	MTIF2	DCANP1	SOS1	APEX1	GATA5			ASTN2		BEND3	CLEC1B	GRIA3	SOS1	SLCO1B1	CRHBP	CCKAR	ALDH5A1	CCR2	AKR1D1		IK
78		CHRM2	DLX1	ATXN1	ATXN2	AVPR1A	COL3A1	BHMT	MAOA	NOS3	TMEM243	STX1A	APH1A	GFAP			ATN1		BGN	CNDP2	GRIN1	SUZ12P1	SPP1	CRHR1	CCKBR	ALDH9A1	CD207	AKT2		IL10
79		CHRM3	DJC13	ATXN7	AVPR2	AVPR1B	COMT	BHMT2	MAPT	NRG3	CAC1C	TLR4	APH1B	GJA1			ATP1A2		BPI	CNR1	HDAC4	SYNGAP1	TGFBR2	CRHR2	CHAT	ALDOA	CD24	ALDH1A1		IL10RA
80		CHRM5	DJC9	AUTS1	B2M	AVPR2	CRH	BIRC6	MELAS	NTSR2	CALCA	TNF	APOA1	GJB2			ATP1A3		BRAF	COL11A2	HMGB1	TDP2	TIA1	CRIPT	CHRM1	ALK	CD300LF	ALDH1A2		IL12B
81		CHR1	DOCK3	AUTS2	B3GALT4	B3GALT5	CRP	BLM	MFSD6	OPRM1	CAMKK2	TUBGCP5	APOA4	GJB3			ATP7B		BRD7	CPVL	HNRNPU	TPH1	TRIM11	CYP2C19	CHRM2	ALOX12	CDHR4	ALDH1A3		IL1A
82		CHR2	DRD1	AVP	B3GNT2	BCL11A	CRTC1	BMP10	MRPL18	OXT	CAT	UPF3A	APOA5	GJB6			ATXN1		BRWD1	CR1	HRAS	TPH2	TRIM17	CYP2D6	CHRM3	ALS2CL	CDH3	ALDH2		IL1B
83		CHR3	DRD2	AVPR1A	BACH2	BCL2	CSF2	BMP2	MRPL19	OXTR	CCBL2	VEGFA	APOB	GLS2			ATXN2		BSN	CRP	HUWE1	ZNF385D	LAMA2	DBH	CHRM5	AMBRA1	CDK11A	ALDH3A1		IL1RN
84		CHR4	DRD3	AVPR1B	BAK1	BCL9	CTHRC1	BMP4	MYO18B	PCDHA@	CCK	VIP	APOC1	GSTM1			ATXN3		BTNL2	CRYAB	IL1RAPL1	ZNF804A		DBI	CHR1	AMT	CDK6	ALDH3A2		CXCL8
85		CHR5	DRD4	BAIAP2	BANK1	BCR	CTLA4	BMP6	MYO5B	PENK	CCKAR	VPS13B	APOC3	GSTP1			AUTS1		C10orf67	CSF2	IL1RAPL2	LINC01550		DDC	CHR2	ANK3	CEACAM6	ALDH3B1		IMMP2L
86		CHR6	DRD5	BBS4	DDX39B	BDH1	CTNNB1	BMP7	GPA	PNMT	CCKBR	WNT2	APOE	GSTT1			AXIN2		C11orf30	CSF3	IL6	LSG1		DISC1	CHR5	ANKK1	CENPW	ALDH5A1		ISL1
87		CHR7	DYX1C1	BCKDK	PRRC2A	BDKRB1	CX3CR1	BMPR1A	NDE1	PPM1G	CCL2	SETBP1	APOL1	HDAC9			BAG6		A25	CTLA4	IQSEC2	FAM43A		DLG1	CHR6	ANXA5	CEP63	ALDH9A1		ITGA1
88		CHRNB1	EGFR	BCL11A	BAG6	BDKRB2	CXCL16	BMPR1B	NDST4	PPP1R1C	CCL24	HTR2A	APOL2	HLA-A			BAIAP3		LACC1	CUBN	ISPD	SFT2D1		DLG2	CHR7	ANXA7	CEP72	ALDOA		KCNJ5
89		CHRNB2	FADS1	BCL2	GPANK1	BDNF	CXCR1	BMPR2	NEDD4L	PRKCG	CCR6	ZMYND11	APOL3	HLA-B			BANK1		RMI2	CXCL10	JARID2	CAC1C		DLG3	CHRNB1	AP3B1	CETP	ALK		KCNK9
90		CHRNB3	FADS2	BDNF	ABHD16A	BHLHE40	CXCR2	BRCA1	NF1	PRKRA	CD3E		APOM	HLA-DQB1			BDNF		MYDGF	CXCL8	KAT6B			DLGAP1	CHRNB2	AP3B2	CFH	ALOX12		KNTC1
91		CHRNB4	FADS3	BHMT	BCHE	BHLHE41	CYBA	BRIP1	NRCAM	PSEN1	CDH13		APPL1	HLA-DRB1			BHLHE40		C1orf106	CXCL9	KCNJ10			DLGAP2	CHRNB3	AP3D1	CFHR1	ALOX15B		SKOR1
92		CHRND	FASTK	BIN1	BCL2	BRD1	CYP19A1	BSPRY	NRG1	PUS10	CDH17		AR	HSD17B1			BHLHE41		MROH3P	DCBLD1	KCNK9			DLGAP3	CHRNB4	AP3M1	CFHR3	ALOX5		LHX6
93		CHRNE	FGF10	BRAF	BCL2A1	BRE	CYP1A1	C12orf56	NRXN1	ROBO2	CDH7		ARF1	IDE			BLK		C2	DDO	KDM5C			DLGAP4	CHRND	AP3M2	CFTR	ALS2CL		LHX8
94		CHRNG	FGF9	BRCA2	BDNF	BSN	CYP1A2	C1QTNF3	NTAN1	SHBG	CHAT		ARHGAP22	IFNG			BRD2		M1AP	DLK1	KIF4A			DRD1	CHRNE	APBA1	CIITA	AMBRA1		MAD1L1
95		CLINT1	FLNC	BRD2	BLK	BTBD16	CYP2C19	ADTRP	NUAK1	SLC1A1	CHL1		ARHGEF11	IKZF1			C10orf88		C3	DSE	KIF5C			DRD2	CHRNG	APBA2	CLDN4	AMT		MAF
96		CLU	FMR1	BTAF1	BMP8A	A25	CYP2C9	ARMT1	OMG	SLC6A3	CHRFAM7A		ARHGEF12	IL10			C15orf53		C4BPA	EGFL8	KRAS			DRD3	CLU	APOA5	CLEC10A	ANKK1		MAOA
97		CNR1	FOXO1	BZRAP1	BMPR2	C15orf53	CYP2E1	C9orf156	PCSK6	SLC6A4	CHRM2		ARL4D	IL1A			C16orf72		C5	EIF4H	KSR2			DRD4	CNR1	APOB	CLEC16A	ANXA5		MAP2K5
98		CNTF	FOXP2	C12orf57	BRD2	HYPK	CYP3A4	LINC00474	PDYN	SLITRK1	CHR3		ARMC2	IL1B			C3		C5orf56	ELMO1	L1CAM			DRD5	CNTF	APOC3	CLEC1B	ANXA7		MAPT
99		CNTFR	FTO	C15orf43	BSN	C2	DAB2	C9orf43	PLA2G4B	SRD5A1	CHR5		ARMS2	IL1RN			TMEM243		C6orf10	ERAP1	LARGE			DSC3	CNTFR	APOD	CLEC4A	AP3B1		MEIS1
100		CNTN1	GABRA2	C3orf58	BTLA	M1AP	DAD1	CALCRL	PLCB2	TDO2	CHR7		ASAH1	IL6			CAC1A		C6orf106	ERVK-7	LIN7A			DTNBP1	CNTN1	APOE	CLEC7A	AP3B2		MOG
101		CNTN2	GABRA3	C4B	BTNL2	MAATS1	DCAF13	CARD10	POLG	TPH1	CHRNB4		ASCC3	CXCL8			CAC1G		C6orf203	F2	LINC00426			EGF	CNTN2	APOL1	CLIC1	AP3D1		MRPL3
102		CNTN3	GABRA5	CA6	C11orf30	XXYLT1	DDX58	CASR	PRNP	TRIB2	CLASP2		ATF6	ITGB2			CAC1H		CEP85L	F5	LRRTM2			EGFR	CNTN3	APOL2	CMT1A	AP3M1		MS4A3
103		CNTN5	GABRB3	CAC1B	C11orf40	SMCO1	DEFB1	CAT	PRTG	TSHB	CLOCK		ATG5	JAG1			CAC1I		AARD	FABP2	MAP2K1			ESR1	CNTN5	APOL4	CNR1	AP3M2		NR1I3
104		CNTN6	GABRG1	CAC1C	A25	MB21D2	DIDO1	CAV1	PSEN1	TTL	CMTM8		ATP1A1	JAK2			CACNB4		CAC2D1	FAM135A	MAPT			ESR2	CNTN6	APOL5	COL1A1	APBA1		NR4A1
105		CNTP1	GABRG3	CAC1D	LRRC74A	C6orf10	DIRC3	CAV2	PTEN	VWC2L	CMYA5		ATXN2	KCNE1			CACNG3		CACNG3	FAM167A	MAX			FAAH	CNTP1	APOL6	COL5A1	APBA2		NRXN1
106		CNTP2	GAD2	CAC1F	SIGLECL1	LINC00271	DNMT1	CBS	PTPN11		CNOT3		AXIN2	KCNE2			CALCRL		CADM1	FAM184A	MBD5			GABBR1	CNTP2	APP	COMT	APBA3		NRXN3
107		COMT	GDNF	CAC1G	C1GALT1	TMEM243	TYMP	PRIMPOL	RAF1		CNP		AZU1	KCNJ6			CALHM1		CADM2	FAS	MCAT			GABBR2	COMT	APPL1	COX11	APBB2		NT5C1B
108		CORT	GFOD1	CAC1H	C1orf106	AARD	EDN3	CCDC26	RCAN3		CNR1		B4GALNT1	KIT			CAMKK2		CALCOCO2	FASLG	MECP2			GABRA1	CORT	AQP4	CPAMD8	APOA5		NTN4
109		CREB1	GHRL	CAC1I	MROH3P	C9orf72	EDNRB	CCL2	RNF135		CNR2		BACE1	KRAS			CAMSAP2		CALR	FBXO38	MED12			GABRA2	CREB1	AR	CPEB4	APOB		NTS
110		CREM	GHSR	CAC2D3	C1QA	CA3	EGF	CCR1	ROBO1		CNTF		BACE2	MAGI2			CBS		CAPN14	FIG4	MEF2C			GABRA3	CREM	ARCN1	CPS1	APOC3		OCA2
111		CRH	GIT1	CACNB2	C1QB	CAC1A	EGFR	CCR6	ROBO2		CNTP2		BACH2	MBL2			CC2D2A		CAPN8	FMN2	METTL23			GABRA5	CRH	ARHGAP18	CSF1R	APOD		OFCC1
112		CRHBP	GJB2	CADM1	C1QBP	CAC1B	EGR1	CCT3	RPS17P3		COMT		BANK1	MDM2			CCDC148		NOD2	FN3K	MRPS9			GABRA6	CRHBP	ARHGAP32	CTGF	APOE		OLIG1
113		CRHR1	GNPDA2	CADPS2	C1QC	CAC1C	ENG	CD44	SAMD3		CPLX1		DDX39B	MDM4			CCL2		NOD1	GAD1	MYLIP			GABRB2	CRHR1	ARHGAP4	CTLA4	APOL4		OLIG2
114		CRHR2	GPR50	CALCRL	C1R	CAC1E	EPHX1	CDC7	SERPI1		CPLX2		PRRC2A	MID1			CD3E		CARD8	GAD2	NCALD			GABRB3	CRHR2	ARHGEF10	CTSH	APOL5		OPN4
115		CRIPT	GPRC5B	CALM1	C2	CAC2D1	EPPK1	CDH1	SGCE		CPM		BCAT1	KMT2A			CD40		CARD9	GAS6	NDP			GABRD	CRIPT	ARHGEF11	CUX2	APOL6		OR8S1
116		CRP	GRIK3	CAMK2B	C2CD4B	CAC2D4	ERBB2	CDH2	SH3GL1P2		CPOX		BCDIN3D	MPL			CD40LG		CASP9	GCLC	NLGN2			GABRE	CTNND2	ARHGEF19	CX3CR1	APP		PABPC5
117		CRY1	GRIN2A	CAMK4	M1AP	CACNB2	ERCC1	CDK5RAP2	SHANK3		CREB1		BCHE	MS4A6A			CDH10		CAT	GHR	NMRK1			GABRG1	CTSG	ARID4B	CXCL11	APPL1		PARP1
118		CRY2	GRIN2B	CAMSAP2	C3	CACNG2	ERCC2	CDKN1A	SIGMAR1		CREBBP		BCL10	MTHFD1			CDH13		CBS	GIMAP5	NR3C2			GABRG2	DAOA	ARL5B	CXCL12	AQP4		PCDH11X
119		CTNND2	GRM1	CAMTA1	XXYLT1	CACNG5	ERCC4	CDKN1C	SLC26A4		CREM		BCL2	MTHFR			CDH17		CCDC122	GJA1	NRXN1			GABRG3	DBH	ARNTL	CXCL16	AR		PCLO
120		CYP2C19	GRM5	CAPRIN1	C4A	CALCA	ERCC6	CDKN2A	SLC2A3		CRH		BCL2L1	MTR			CDH7		CCDC91	GJA4	NSD1			GABRP	DBI	ARNTL2	CXCL5	ARCN1		PNPLA3
121		CYP2D6	GRM7	CAPRIN2	C4B	CALCB	F2RL1	CDKN2B	SLC6A3		CRHBP		BCL2L11	MTRR			CDH9		CCHCR1	GLP1R	NSUN2			GABRQ	DDC	ARRB2	CXCL9	ARHGAP18		PSD4
122		DAOA	GRM8	CARTPT	C5	CAMK1	F5	CDKN2B-AS1	SLC6A4		CRHR1		BCR	MTX1			CDK5		CCK	GPR6	NXF5			GABRR1	DISC1	ARVCF	CXCR1	ARHGAP32		PSEN1
123		DBH	GSK3B	CASC4	NREP	CAMK2A	FAS	CEACAM19	SLC6A5		CRHR2		BDKRB1	MYO9B			CDKL4		CCKAR	GPX3	OBSL1			GABRR2	DLG1	AS3MT	CXCR2	ARHGAP4		PSEN2
124		DBI	GSTP1	CASK	C5orf30	CAMK2B	FASLG	CELSR1	SOS1		CRP		BDKRB2	NDUFB6			CDKL5		CCL11	GPX4	OCA2			GABRR3	DLG2	ASAH1	CXCR4	ARHGEF10		PTTG1
125		DDC	GYPC	CASP3	C6orf10	CAMKK2	FCGR2A	CENPJ	SRPX2		CRY1		BDNF	NES			CDKN2B-AS1		CCL13	GRIK2	OPHN1			GAD1	DLG3	ASCL1	CYBA	ARHGEF11		ROBO3
126		DGCR6	HCN1	CASP9	LINC01556	CAPN6	FCN2	CETP	STX1A		CRY2		BEND3	NGF			AGAP1		CCL18	GSC	OSTF1			GAD2	DLGAP4	ASPM	CYBB	ARHGEF19		ROBO4
127		DGKH	HCRT	CBS	UQCC2	CARTPT	FCRL3	CFC1	SUZ12P1		CSF2RB		BGLAP	NKX2-5			CGA		CCL2	GSTP1	PAK3			GAL	DRD1	ASTN1	CYP1A1	ARID4B		RUNX3
128		DISC1	HCRTR1	CC2D1A	ATAT1	CASP3	FGF2	CHD7	SYNGAP1		CSGALCT1		BID	NOS3			CHAT		CCL20	GTF3C6	PCDH19			GALR1	DRD2	ASTN2	CYP24A1	ARL5B		S100A2
129		DLG1	HCRTR2	CCDC148	C6orf15	CASP9	FGF8	CHDH	TAS1R1		CSMD1		BIRC6	NPY5R			CHD2		CCL21	HACE1	PDE4D			GALR2	DRD3	ATAT1	CYP27A1	ARNT		SCARB1
130		DLG2	HES1	CCDC64	C6orf25	CAT	FGFR4	CHEK2	TAS1R3		CSMD2		BIRC7	NR3C1			CHL1		CCL24	HAVCR2	PGAP1			GALR3	DRD5	ATF2	CYP27B1	ARNTL		SCGB1A1
131		DLG3	HES6	CCK	SAPCD1	CBLN2	FHIT	CHKA	TDP2		CSNK1D		BLMH	NR3C2			CHMP2B		CCL26	HBB	PHF6			GCH1	DTNBP1	ATF4	CYP2A6	ARNTL2		SGCE
132		DLG4	HK1	CCL2	VWA7	CBS	FLT1	CHL1	THAP1		CSNK1E		BMP1	NRAS			CHRFAM7A		CCL28	HDAC2	PLEKHG3			GDF2	EFHC2	ATF5	CYP3A4	ARRB2		SLC1A3
133		DLGAP1	HLA-DRB1	CCL5	C6orf47	CCDC50	FN1	CHRDL1	TOMM40		CTLA4		BMP2	NRCAM			CHRM3		CCL3	HERC2	PLP1			GDNF	EGF	ATF7IP2	CYP7A1	AS3MT		SLC28A1
134		DLGAP2	HNMT	CD38	C6orf48	CCDC91	FOS	CHR4	TPH1		CTNND2		BMP3	NRG1			CHRM5		CCL3L1	HES1	POMK			GHRH	EGFR	ATM	DAG1	ASAH1		SLC28A2
135		DLGAP3	HOXB@	CD40LG	C7	CCK	FOSB	CHUK	TPH2		CTSD		BMP4	NRG2			CHR2		CCL4	HFE2	POMT1			GHRHR	ESR1	ATN1	DAGLB	ASB13		SLC29A2
136		DLGAP4	HOXD@	CD44	AARD	CCKAR	FOXC1	CKM	TREM2		CUX1		BMP7	NRG3			CHR3		CCL4L1	HIF1A	POMT2			GLO1	FAAH	ATP1A1	DAO	ASCL1		SLC6A2
137		DNMT1	HTR1A	CD99L2	C9orf72	CCKBR	FOXF1	CLPTM1	TRPM5		CYP11B2		BNC2	NRIP1			CHR4		CCL5	HLA-A	POU3F3			GLRA1	FXN	ATP1A2	DAP	ASMT		SLC6A3
138		DOCK9	HTR1B	CDC42BPB	CAC1A	CCL2	FUT2	CLPTM1L	UBAP1		CYP1A2		BRAP	NRP1			CHR5		CCL7	HLA-B	PQBP1			GLRA2	GABBR1	ATP1A3	ACKR1	ASPM		SLC6A4
139		DRD1	HTR1D	CDH10	CAC2D3	CCL24	FUT3	CLU	UBAP2		CYP2C19		BRD8	NRXN1			CHR7		CCND1	HLA-DOA	PRKAR1A			GLRA3	GABBR2	ATP1B1	DBP	ASTN1		SLITRK1
140		DRD2	HTR1E	CDH11	CADPS	CCNC	GAB1	CMA1	WNT2		CYP2C9		BSN	NRXN2			CHRNB2		CCNY	HLA-DQA1	PSMB5			GLRB	GABRA1	ATP2B1	DCBLD1	ATAT1		SREBF1
141		DRD3	HTR2A	CDH22	CALCR	CCR6	GCG	CNTN4	ZNF385D		CYP2D6		BTC	NRXN3			CHRNB4		CCR2	HLA-DQA2	RAB18			GMFB	GABRA2	ATP2B2	DCC	ATF2		SREBF2
142		DRD4	HTR2C	CDH8	CALCRL	CDC25B	GH1	CNTP2	ZNF804A		CYP3A4		BTLA	NSF			CLASP2		CCR5	HLA-DRB1	RAB3GAP1			GNB3	GABRA3	ATP2B4	DCTN5	ATF7IP2		STK17A
143		DRD5	HTR3B	CDH9	NOD2	CDH12	GH2	CNTP4	FAM65B		DAOA		BTN2A1	NSUN4			CLCN1		CCR6	HLA-DRB3	RAB3GAP2			GNRH1	GABRA5	ATXN1	DEFA1A3	ATM		SUCLG2
144		DSCAM	HTR4	CDK5	CARD8	CDH13	GHRL	COCH	LSG1		DAOA-AS1		BTN3A2	NTF3			CLCN2		CCR9	HLA-G	RAB40AL			GNRH2	GABRA6	ATXN2	DEFA5	ATN1		SYN3
145		DTNBP1	HTR5A	CDKL4	CARD9	CDH7	GJA4	COL11A1	IRGM		DBH		BTNL2	NTF4			CLCN3		CD14	HMGA2	RAI1			GNRHR	GABRB1	ATXN2L	DENND1B	ATP1A1		TDO2
146		DYT10	HTR6	CDKL5	CASP1	CDKN2B	GNB3	COL11A2	LINC01550		DBP		C10orf107	NTRK1			CLCN4		CD19	HMGCS2	RGMA			GNRHR2	GABRB2	ATXN3	DIO1	ATP1A2		TDP1
147		DYX1C1	ID2	CDKN1B	CASP12	CENPC	GPER1	COL1A1	OXT		DDC		C10orf2	NTRK2			CLCN5		CD207	HMOX1	RNF128			GRIA1	GABRB3	ATXN7	DLD	ATP1A3		TEAD1
148		EFHC2	IGF2R	CECR2	CASP7	CFB	GPR35	COL27A1	SFT2D1		DGCR8		A25	NTRK3			CLCN6		CD209	HPD	RORB			GRIA2	GABRD	ATXN8OS	DMBT1	ATP1B1		TFPI2
149		EGF	IL1RN	CELF4	CASP8	CFH	GPX1	COL2A1	FAM43A		DGKH		C1orf106	NTS			CLCN7		CD24	HSD11B2	RPS6KA3			GRIA3	GABRE	AUTS2	DNMT1	ATP2B1		TGFBR1
150		EGFR	IL6	CELF6	CAT	CHAT	GPX2	COL4A3	ARNT2		DIO1		C1QA	NTSR1			CLN5		CD247	HSF2	RRM2B			GRIA4	GABRG1	AVPR1A	DNMT3A	ATP2B2		THRB
151		EPHB2	IMMP2L	CEP290	CAV1	CHL1	GPX3	COL4A4	CD38		DIO2		C1QTNF6	NTSR2			CLOCK		CD300LF	HSPA1B	RTEL1			GRIK1	GABRG2	AVPR1B	DOCK3	ATP2B4		TLR4
152		EREG	INPP1	CEP41	CAV2	CHMP1B	GPX4	COL5A1	SIM1		DISC1		C2	OATP1			CMTM8		CD40	IAPP	SCN1A			GRIK2	GABRG3	AXIN1	DRD1	ATXN1		TLR5
153		ESR1	ISL1	CGA	CBLB	CHRFAM7A	GSK3B	COL8A1	CAC1C		DMTF1		C21orf2	OCA2			XIRP2		CD40LG	IBD5	SETBP1			GRIK3	GABRP	B3GALT5	DRD2	ATXN2		TNF
154		ESR2	ITGA1	CHD2	CBLN2	CHRM1	GSTM1	COL8A2			DNMT1		M1AP	OLIG1			CMYA5		CD55	ICAM1	SHANK2			GRIK4	GABRQ	B3GAT1	DRD3	ATXN2L		TNFRSF10A
155		FAAH	KALRN	CHD7	CBS	CHRM2	GSTP1	COMT			DNMT3A		C3	OLIG2			CNOT3		CD58	INS	SHANK3			GRIK5	GABRR1	B3GAT2	DRD4	ATXN3		TNFRSF1A
156		FGF2	KCNN3	CHD8	CCHCR1	CHRM3	GSTT1	CRABP1			DNMT3B		C4A	OPRD1			CNP		CD70	IDDM3	SLC16A2			GRIN2A	GABRR2	BABAM1	DSE	ATXN7		TNFSF14
157		FKBP5	KIAA0319	CHMP2B	CCL1	CHRM4	GUCA2B	CRB2			DPP4		C4B	OPRK1			CNR1		CDC42	IDDM4	SLC25A5			GRIN2B	GABRR3	BACE1	ECM1	ATXN8OS		TNFSF4
158		FMR1	VWA8	CHRM3	CCL11	CHRM5	GYPB	CRELD1			DRD1		C5	OPRM1			CNR2		CDH1	SUMO4	SLC2A4			GRIN3A	GAD1	BAG3	EDIL3	AUTS2		TPH1
159		FZD9	KIF16B	CHRM5	CCL13	CHR1	HFE	CRHR1			DRD2		C6orf10	OSM			CNTN4		CDHR4	IDDM8	SLC6A7			GRIP1	GAD2	BAP1	EFEMP1	AVP		TRAF6
160		GABBR1	KL	CHR4	CCL14	CHR10	HIF1AN	CRISPLD1			DRD3		C6orf203	OXT			CNTP2		CDH3	IFNB1	SLC6A8			ARHGAP35	GAL	BCAN	EGR2	AVPR1A		TRAPPC9
161		GABBR2	LAMB1	CHR7	CCL2	CHR2	HLA-A	CRISPLD2			DRD4		CEP85L	OXTR			COBL		CDK11A	IFNW1	SLC9A6			GRM2	GALR1	BCHE	EIF4H	AXIN1		TRPC3
162		GABRA1	SKOR1	CHRNB3	CCL20	CHR3	HLA-B	CRMP1			DTNBP1		C6orf25	P2RX4			COL11A1		CDK6	IGF2	SMAD4			GRM3	GALR2	BCL11A	ELF1	B3GAT1		TRPS1
163		GABRA2	LEP	CHST5	CCL21	CHR4	HLA-C	CRYBA4			DTWD1		VWA7	P2RX7			COMT		CDKAL1	IKZF1	SMARCA2			GRM4	GALR3	BCL9	ENPEP	B3GAT2		TYMS
164		GABRA3	LEPR	CIB2	CCL26	CHR5	HLA-DQA1	CRYBB3			DVL2		C6orf47	P2RY8			CPA2		CDKN1A	IL10	SMARCB1			GRM5	GDF2	BDNF	EPX	BAAT		UBE3A
165		GABRA5	LGALS8	CLOCK	CCL3	CHR6	HLA-DQB1	CSMD1			EGF		AARD	PAH			CPLX1		CDKN2B	IL12RB1	SMARCE1			GRM6	GDNF	BHLHE41	ERAP1	BABAM1		UCP2
166		GABRA6	LIN7C	CLSTN3	CCL3L1	CHR7	HLA-DRB1	CTH			EGFR		CA1	PAPLN			CPLX2		CDKN2B-AS1	IL17RB	SNORA70B			GRM7	GHRH	BICD2	ERAP2	BAG1		UCP3
167		GABRB1	ADGRL3	CLTCL1	CCL5	CHR9	HNMT	CTNNB1			EGR1		CAC1A	PAPPA			CPM		CDX2	IL17RE	SPTB			GRP	GHRHR	BIK	ERBB3	BAG3		UQCRC2
168		GABRB2	MACROD2	CMIP	CCL7	CHRNB1	HRAS	CUX2			EHD3		CAC1D	PARD3			CPOX		CEACAM6	IL18	SST			HCN4	GHRL	BMP6	ETFDH	ADGRB2		VDAC1
169		GABRB3	MAOA	CNR1	CCL8	CHRNB2	HRH2	CYBA			AGO1		CALCR	PAWR			CPS1		CENPW	IL19	STAG2			HCRTR1	GHSR	BNIP3L	EXOC2	ADGRB3		VEGFA
170		GABRD	MAOB	CNR2	CCND1	CHRNB3	HSPA1A	CYLC2			ELP3		CALD1	PAX5			CPT1A		CEP63	IL1B	STOML3			HCRTR2	GLO1	BRAP	FADS1	BAP1		WISP1
171		GABRE	MAP2K5	CNTN3	CCND2	CHRNB4	HSPA1B	CYP11B2			EMP1		CAMK1D	PAX8			CPT2		CEP72	IL1RAP	STXBP1			HGF	GLRA1	BRD1	FAM135A	BCAN		XRCC1
172		GABRG1	MC3R	CNTN4	CCND2P1	CHRND	HSPA1L	CYP1A1			EMX2		CAPN10	PBX1			CREBBP		CETP	IL1RN	SYNGAP1			HOMER1	GLRA2	MPC2	FAM184A	BCAP29		SLITRK5
173		GABRG2	MC4R	CNTN5	CCND3	CHRNE	HSPA2	CYP1A2			ENPEP		CAPSL	PCP4			CREM		CFB	IL2	SYP			HOMER2	GLRA3	BSN	FAM26F	BCHE		GTS
174		GABRG3	MCHR1	CNTN6	CCNDBP1	CHRNG	HTR1A	CYP1B1			EPHB1		NOD2	PCYT1A			CRK		CFH	IL20	SZT2			HOXA1	GLRB	BTBD9	FAM92B	BCL11A		OLFM1
175		GABRP	MEIS1	CNTP2	CCNT1	CIT	ICAM1	CYP26A1			ERBB4		CARS	PDE10A			CRKL		CFHR1	IL21R	T			HTR1A	GMFB	BTG2	FAS	BCL2L14
176		GABRQ	MIR182	CNTP3	CCNT2	CLDN16	IFIH1	CYP2D6			ESR1		CASP12	PDE11A			CRP		CFHR3	IL23A	TBC1D24			HTR1B	GNB3	BTN3A1	FBXO38	BCL9
177		GABRR1	MIR183	CNTP4	CCR2	CLEC1B	IFIT3	CYP2E1			ESR2		CASP3	PDE1A			CSF2RB		CFTR	IL23R	TBC1D7			HTR1D	GNRH1	BTN3A2	FCER1A	BDKRB1
178		GABRR2	MIR96	CNTP5	CCR3	CLINT1	IFR1	CYP3A7			FAAH		CASP4	PDE4B			CSMD2		CHD2	IL26	TBL1XR1			HTR1E	GNRH2	NOP9	FCGR3B	BDKRB2
179		GABRR3	MTF1	COBL	CCR5	CLOCK	IFR2	CYP46A1			FABP2		CASP5	PDE4D			CSNK1D		CHRM3	IL2RB	TBR1			HTR1F	GNRHR	C16orf72	FGB	BDNF
180		GAD1	MTHFR	COL11A1	CCR6	CMTM8	IFNG	DAD1			FADS1		CASQ1	PDE9A			CSNK1E		CHR3	IL4	TCF12			HTR2A	GNRHR2	C1QA	FIS1	BHLHE40
181		GAD2	NCAN	COMT	CCR7	CNP	IFNGR1	DCAF4L2			FADS2		CASR	PDXK			CSNK1G2		CHUK	IL6	TCF4			HTR2B	GRIA1	C1QB	FKBP5	BHLHE41
182		GAL	NDUFAF2	COQ5	CD109	CNR1	IFNGR2	DCLK1			FAM135A		CAT	PDYN			CSTB		CIITA	IL6R	TCOF1			HTR2C	GRIA2	C1QTNF3	FLG	BICD2
183		GALM	NET1	CPA2	CD14	CNR2	IGF1	DCN			FAM46A		CBLB	PENK			CTLA4		CLCN1	IL6ST	TFAP4			HTR3A	GRIA3	LINC00271	FNBP1L	BIK
184		GALR1	NFIL3	CPLX2	CD19	CNTF	IGF1R	DDAH1			FASN		CBS	PER2			CTNND2		CLCN6	IL7	TFDP1			HTR3B	GRIA4	NUGGC	FOS	BMP2
185		GALR2	NGF	CREBBP	CD2	CNTFR	IGF2	DDAH2			FAT4		CCDC101	PGR			CTSD		CLCN7	INPPL1	THOC6			HTR3C	GRIK1	AIF1L	FRK	BMP6
186		GALR3	NGFR	CRK	CD209	CNTN1	IGFBP3	DEFB1			FGF14		CCK	PICALM			CUX1		CLDN1	INSR	TP53			HTR3D	GRIK2	C9orf72	FSTL5	BMP7
187		GCG	NLGN3	CRKL	CD22	CNTN2	IKBKB	DENND1A			FGF2		CCL2	PICK1			CUX2		CLDN2	PDX1	TRAPPC9			HTR3E	GRIK3	CABIN1	FUT3	BNIP2
188		GCH1	NLRP3	CRP	CD226	CNTN3	IKBKG	DFNB31			FGFR2		CCL21	PIK3CG			CYFIP1		CLDN4	IRF8	TRPM6			HTR4	GRIK4	CAC1A	FUT8	BNIP3L
189		GCNT2	NOS1	CSDE1	CD24	CNTN5	IL10	DHCR24			FIGN		CCL5	PKP1			CYP11A1		CLEC10A	ITGA2	TSPAN7			HTR5A	GRIK5	CAC1B	GALNT2	BRAP
190		GDF2	NPSR1	CSMD1	CD244	CNTN6	IL10RA	DHCR7			FKBP5		CCNI	PLCB4			CYP11B1		CLEC16A	ITGA4	TUSC3			HTR6	GRIN2A	CAC1C	GATA6	BRCA1
191		GDNF	NPY	CSNK1D	CD247	CNTP1	IL10RB	DHFR			FOXP2		CCNY	PLCD1			CYP17A1		CLEC1B	ITGAM	UBE2A			HTR7	GRIN2B	CAC2D4	GJA1	BRCA2
192		GHRH	NR3C1	CSNK1E	CD27	CNTP2	IL12A	DKK1			FREM3		CCR1	PLCD4			CYP19A1		CLEC2D	ITGB2	UBE3A			HTT	GRIN3A	CACNB2	GLS2	BRD1
193		GHRHR	NR3C2	CSRNP3	CD274	CNTP5	IL12B	DLX1			FTO		CCR2	PLCG1			CYP1A1		CLEC4A	ITGB3	UBR1			IL1B	GRIP1	CACNG2	GMPPB	MPC1
194		GHRL	NR4A2	CTCF	CD28	COL21A1	IL12RB1	DLX2			FZD3		CCR3	PLCG2			CYP1A2		CLEC7A	KIAA1109	UPF3B			IMMP2L	ARHGAP35	CACNG5	GPR6	BSN
195		GHSR	NRG3	CTN3	CD36	COMT	IL13	DLX3			GABRA2		CCR5	PLD1			CYP1B1		CLIC1	KIF5A	USP34			INHBA	GRM2	CAD	GPSM3	BTBD9
196		GLO1	NTF3	CTNNB1	CD38	CORT	IL13RA1	DLX4			GABRA3		CD14	PLD2			CYP24A1		CLSTN2	KIR2DP1	USP9X			INPP1	GRM3	CADM1	GPX1	BTG2
197		GLRA1	NTF4	CTSG	CD3EAP	CPLX1	IL13RA2	DLX5			GABRA6		CD226	PLEKHG1			CYP27B1		CNR1	KIR2DS2	VCX3A			IQCK	GRM4	CADM3	GRB2	BTN3A1
198		GLRA2	NTM	CTTNBP2	CD3G	CPLX2	IL16	DLX6			GABRB3		CD274	PMCH			CYP2A6		CNTN5	KIRREL	VLDLR			KCNN3	GRM5	CALCA	GRIK2	BTN3A2
199		GLRA3	NTRK2	CUL3	CD4	CPN2	IL17A	DMD			GABRD		CD28	PNMT			CYP2B6		COL1A1	KLF11	VPS13B			KDM4C	GRM6	CALM1	GRM8	NOP9
200		GLRB	NTRK3	CUX2	CD40	CPO	IL17F	DMGDH			GABRE		CD2AP	POMC			CYP2C19		COL1A2	KLHDC1	WASH1			KNG1	GRM7	CAMK2A	GSDMA	C16orf72
201		GLS2	NUDT3	CX3CR1	CD40LG	CPVL	IL18	DMXL1			GABRG2		CD34	PPP1R1B			CYP2C8		COL3A1	KLRAP1	XPO1			L1CAM	GRP	CAMK2B	GTF2E2	C1QA
202		GMFB	NXPH1	CXCL8	CD44	CR1	IL18RAP	DNM2			GABRP		CD36	PPP3CC			CYP2C9		COL5A1	KNG1	ZBTB33			SKOR1	GRPR	CAMK2G	GTF3C6	C1QB
203		GNB3	OPRM1	CXCR3	CD46	CREB1	IL1A	DPF3			GABRQ		CD38	PREB			CYP2D6		COMT	LAG3	ZEB2			LDLRAD3	HCRTR1	CAMKK2	GYPA	C1QTNF3
204		GNL3	OXT	CYFIP1	CD58	CREB3	IL1B	DPP6			GAD1		CD4	PRKCA			CYP2R1		COX11	LAMA4	ZMYM3			LEP	HCRTR2	CAMKV	HACE1	LINC00271
205		GNRH1	OXTR	CYP11A1	CD69	CREBBP	IL1R1	DRD2			GAD2		CD40	PRL			CYP3A		COX8A	LBP				LEPR	HOMER1	CAMTA1	HAPLN1	NUGGC
206		GNRH2	PARK2	CYP11B1	CD70	CREM	IL1R2	DSP			GAL		CD40LG	PRLR			CYP3A4		CPAMD8	LGALS3				LHCGR	HOMER2	CAPN10	HCN2	TMEM245
207		GNRHR	PAX5	CYP17A1	CD80	CRH	IL1RN	DTWD2			GBA		CD44	PRNP			CYP3A5		CPEB4	LIPC				LIF	HOXA1	CAPN14	HDAC2	C9orf72
208		GNRHR2	PCSK5	CYP19A1	CD83	CRHBP	IL2	DVL1			GCH1		CD48	PRODH			CYP7A1		CPS1	LMO7				LMX1A	HTR1A	CAPRIN1	HEATR3	CABIN1
209		GPC6	PER1	CYP1A1	CD84	CRHR1	IL23R	DVL2			GCNT2		CD55	PSEN1			DAB1		CREM	LRRC7				LYN	HTR1B	CARTPT	HEBP1	CAC1A
210		GPER1	PIK3CG	CYP1B1	CD86	CRHR2	IL27	E2F1			GDNF		CD58	PSEN2			DAO		CRH	LY6G5B				MAGI2	HTR1D	CASK	HFE2	CAC1C
211		GPHA2	PITX3	CYP21A2	CD8A	CRIPT	IL2RA	EDN1			GFAP		CD69	PSMD9			DAOA		CRHR1	MAN1A1				MAOA	HTR1E	CASKIN1	HHIP	CACNB2
212		GRIA1	PNMT	CYP2D6	CD8B	CRP	IL2RB	EDNRA			GFRA1		CD82	PTN			DAOA-AS1		CRP	MARCKS				MAOB	HTR1F	CAT	HIST1H1D	CACNG5
213		GRIA2	PNOC	CYP3A	CD99	CRY1	IL4	EDNRB			GLS2		CD9	PTPN11			DBH		CSF1R	MC4R				MAP2K5	HTR2A	CBS	HLA-DPA1	CAD
214		GRIA3	POMC	CYP7A1	CDC37	CRY2	IL4R	EGF			GMIP		CDC123	PTPRD			DCLK2		CSF2	MEFV				MEIS1	HTR2B	CCDC25	HLA-DRB1	CADM1
215		GRIA4	PON1	DAB1	CDH13	CSF2RB	IL5RA	EGFR			GS		CDH11	PYY			DCX		CTGF	MIA3				MEIS2	HTR2C	CCDC60	HLA-DRB4	CADM3
216		GRIK1	PPIG	DAGLA	CDHR5	CSMD1	IL6	EGR3			GNB1L		CDH12	RAPGEF3			DDHD2		CTLA4	MICAL1				MOG	HTR3A	CCDC68	HLA-G	CALCA
217		GRIK2	PPP1R1B	DAO	CDK5RAP2	CSNK1D	IL6R	ELAVL2			GNB3		CDH13	RAPGEF4			DDR2		CTSH	MICB				NOGP8	HTR3B	CCDC88A	HMGCS2	CALM1
218		GRIK3	PPP2R2C	DAOA	CDK6	CSNK1E	IL6ST	ELN			GPBAR1		CDH20	RASA1			DHCR7		CUL2	MIF				NBEA	HTR4	CCK	HNF4G	CAMK1D
219		GRIK4	PPP3CB	DAPK1	CDK7	CSNK2A1	CXCL8	ELOVL5			GPR37		CDH22	RCAN1			DHFR		CUX2	MIOX				NCAM1	HTR5A	CCKAR	HNMT	CAMK2A
220		GRIK5	PRKCG	DAPP1	CDK9	CTLA4	IRAK1	EMX2			GPR50		CDK11A	RELN			DLG2		CX3CR1	MMP1				NCAM2	HTR6	CCKBR	HORMAD2	CAMK2B
221		GRIN2A	PRKG1	DBH	CDKAL1	CTNND2	IRAK2	EPHB2			GPRC5B		CDK2	REST			DLX2		CXCL1	MMP10				NEUROD1	HTR7	CCL2	HPRT1	CAMK2G
222		GRIN2B	PRTG	DCLK2	CDKN1A	CTSG	IRAK3	EPHB3			GPRIN2		CDK5	RET			DMTF1		CXCL10	MMP11				NEUROD2	IKBKE	CCR3	HPS5	CAMK4
223		GRIN3A	RASGRP1	DCTN5	CDKN1B	CTSH	IRAK4	EPHX1			GPX1		CDK6	RFC1			DOCK3		CXCL11	MMP12				NEUROD4	IL10	CCR5	HSF2	CAMKK2
224		GRIN3B	RXRA	DCUN1D1	CDKN2A	CUX2	IRGM	EPS15			GRIA1		CDKAL1	RGS1			DRD1		CXCL12	MMP13				NEUROD6	IL19	CD14	HSPA1B	CAMKV
225		GRIP1	SEMA3A	DCX	CDKN2B	CYP2D6	ITGAL	ERBB2			GRIA2		CDKN2A	RGS2			DRD2		CXCL16	MMP14				NEUROG1	INHBA	CD46	HSPA1L	CAMTA1
226		ARHGAP35	SLC12A6	DDC	CDKN2B-AS1	CYP3A4	ITGAM	ERCC2			GRIA3		CDKN2B	RGS7			DRD3		CXCL5	MMP15				NFKBIL1	INPP1	CD48	HSPB1	CAPN10
227		GRM1	SLC1A3	DDX11	CDSN	CYP3A43	ITGAX	ERCC4			GRIA4		CDKN2B-AS1	RIPK4			DRD4		CXCL8	MMP16				NGF	KNG1	CDC25A	HTATIP2	CAPN14
228		GRM2	SLC6A1	DDX53	CEP72	CYTH4	ITGB2	ESR1			GRID1		CEBPA	RNR1			DRD5		CXCL9	MMP17				NGFR	L1CAM	CDC42SE2	HTR1A	CAPRIN1
229		GRM3	SLC6A14	DEAF1	CFB	DAO	ITGB3	ESR2			GRIK1		CEBPD	RORA			DYX1C1		CXCR1	MMP19				NKX2-1	LDHA	CDH1	HTR2A	CARTPT
230		GRM4	SLC6A2	DEPDC5	CFH	DAOA	JAK1	ESRRB			GRIK2		CELSR2	RPP14			EFHC1		CXCR2	MMP2				NLGN1	LDHB	CDH10	IBD2	CASK
231		GRM5	SLC6A3	DGCR2	CFHR1	DBH	JAK2	ETV5			GRIK3		CENPW	RPS6			EGF		CXCR3	MMP20				NLGN2	LEP	CDH12	IFITM3	CASKIN1
232		GRM6	SLC6A4	DGCR6	CFHR2	DBI	JUND	EVC			GRIK4		CEP135	RTN4R			AGO1		CXCR4	MMP24				NOS1	LEPR	CDH13	IFNGR2	CASP8
233		GRM7	SLC9A9	DHCR7	CFHR3	DBP	KCNQ3	EVC2			GRIN2B		CETP	RUNX1			EIF4E		CYBA	MMP25				NOS1AP	LHCGR	CDH2	IGHG1	CAT
234		GRM8	SLITRK1	DIAPH3	CFHR4	DCLK1	KDR	EYA1			GRIN3A		CFB	S100A10			ELOVL4		CYBB	MMP26				NOS2	LIF	CDKN2A	IGSF6	CCDC25
235		GRP	SP25	DIP2A	CFHR5	DCTN5	KIF26B	F13A1			GRIP1		CFH	S100B			ELP4		CYLD	MMP27				NOS2P1	LSAMP	CEACAM21	IHH	CCDC60
236		GRPR	SORCS1	DISC1	CFTR	DDC	KIR2DL1	F2			GRK5		CFHR1	SAT1			EMP1		CYP1A1	MMP28				NOS3	LYN	CEACAM6	IKZF1	CCDC68
237		GSTM1	SORCS3	DLG2	CHD6	DDIT3	KIR2DL2	F5			GRM1		CFHR2	SCN8A			EMX2		CYP24A1	MMP3				NPPA	MAGI2	CELSR1	IL10RB	CCDC88A
238		GSTT1	STIP1	DLG3	CHI3L1	DFNB31	KIR2DL3	FAM120C			GRM2		CFHR3	SCT			ENPEP		CYP27A1	MMP7				NPPB	MALAT1	CERKL	IL11	CCK
239		GTF2I	STK38	DLG4	CHRM3	DGCR6	KIR2DL4	MVB12B			GRM3		CFHR4	SDC2			EPHB1		CYP27B1	MMP8				NPPC	MANEA	CFB	IL12RB1	CCKAR
240		GTF2IRD1	STS	DLGAP2	CHST11	DGKH	KIR2DL5A	FAS			GRM7		CFHR5	SDK1			EPHX1		CYP2A6	MMP9				NPR1	MAOA	CGNL1	IL13	CCKBR
241		GYPB	SYN3	DLGAP3	CHUK	DGKI	KIR2DP1	FBN1			GSK3B		CFLAR	SDK2			EPM2A		CYP2C19	MOG				NPR2	MAOB	CHAT	IL16	CCL2
242		HCN4	SYP	DLX1	CIITA	DGKZ	KIR2DS1	FBP1			GSTM1		CFTR	SET			ERBB4		CYP2D6	MS				NPR3	MASP2	CHGA	IL19	CCND2
243		HCRTR1	SYT2	DLX2	CLEC12A	DIO2	KIR2DS2	FGF1			GSTT1		CHAT	SGCE			ESR1		CYP3A	MTHFD1L				NPSR1	MBL2	CHGB	IL1A	CCNG2
244		HCRTR2	TAAR9	DLX6	CLEC16A	DIRAS2	KIR2DS3	FGF10			GYPB		CHN2	SGIP1			ESR2		CYP3A4	MTHFR				NPY	NBEA	CHI3L1	IL1B	CCR3
245		HTT	TBC1D7	DMD	CLEC1B	DISC1	KIR2DS4	FGF12			GZMK		CIITA	SHBG			F2		CYP3A5	MTNR1B				NPY2R	NCAM1	CHL1	IL1R2	CCR5
246		HDAC2	TCERG1L	DMPK	CLEC4A	DLEU2	KIR2DS5	FGF18			HDAC5		CISD2	SHMT1			F5		CYP4F2	MTRR				NPY5R	NCAM2	CHMP1B	IL1RAP	CCRL2
247		HDAC5	TH	DJC19	CLEC4E	DLG1	KIR3DL1	FGF19			HMGB4		CLCNKB	SHMT2			FA2H		CYP4F3	NCR3				NR3C1	NEUROD1	CHRFAM7A	IL1RN	CD14
248		HDAC9	TMEM100	DNER	CLEC6A	DLG2	KIR3DL2	FGF2			HOMER1		CLEC16A	SIM2			FABP2		CYP7A1	NDST3				NR3C2	NEUROD2	CHRM1	IL20	CD274
249		HGF	TMEM132D	DNM1	CLIC1	DLG3	KIR3DL3	FGF3			HP		CLEC1B	SLC16A2			FABP3		DAB2	NEUROD2				NRCAM	NEUROD4	CHRM2	IL22	CD46
250		HOMER1	TNF	DNM1L	CMTM4	DLGAP4	KIR3DP1	FGF4			HPSE		CLIC1	SLC17A6			FABP5		DAG1	NEUROG3				NRG1	NEUROG1	CHRM3	IL23A	CD48
251		HOMER2	TPH1	DOC2A	CNBP	DMRT1	KIR3DS1	FGF5			HSPA1A		CLU	SLC17A7			FABP7		DAGLB	NFKBIA				NRG2	NGF	CHRM4	IL2RB	CDC25A
252		HOXA1	TPH2	DOCK10	CNOT3	DMTF1	KRAS	FGF7			HSPA1B		CMA1	SLC18A1			FADS1		DAO	NLRP3				NRG3	NGFR	CHRM5	IL4	CDC42SE2
253		HPSE	TRIM32	DOCK3	CNR1	DNMT1	LACC1	FGF8			HSPA1L		CNBP	SLC18A2			FAN1		DAP	NOS1				NRP1	NLGN1	CHR10	IL4R	CDH1
254		HR	ZDHHC8	DOCK4	CNTN5	DOCK9	LEP	FGF9			HTR1A		CNDP1	SLC19A1			FAS		ACKR1	NOS2				NRXN1	NLGN2	CHR2	IL5	CDH10
255		HTR1A	MSS51	DOLK	COG6	DOK5	LEPR	FGFBP1			HTR1B		CNDP2	SLC1A1			FASN		DBP	NOS3				NRXN2	NOS1	CHR3	IL6	CDH13
256		HTR1B	ZNF804A	DPP10	COL11A2	DPP10	LHX4	FGFR1			HTR1D		CNP	SLC1A2			FASTK		DCBLD1	NOTCH2				NRXN3	NOS2	CHR4	IL6ST	CDH2
257		HTR1D	DTNBP1	DPP6	COL15A1	DPP6	LTA	FGFR2			HTR2A		CNR1	SLC1A3			FAT4		DCC	NOTCH3				NSF	NOS2P1	CHR5	IL6STP1	CDK5RAP1
258		HTR1E	CASP9	DPYD	COL6A1	DPY19L3	LTBP1	FGFR3			HTR2B		CNTF	SLC1A4			FCGR2A		DCTN5	NPHS2				NSUN4	NOS3	CHR6	IL7R	CDKN2A
259		HTR1F	LMO4	DRD1	COL9A2	DPYSL2	LTBP4	FGFR4			HTR2C		COBL	SLC1A6			FCGR3A		DCX	NPPB				NTF3	NPPA	CHR7	CXCL8	CDKN2C
260		HTR2A	SLC25A12	DRD2	COMMD1	DRD1	MALT1	FILIP1L			HTR3A		COL11A2	SLC1A7			FCGR3B		DDO	NPY2R				NTF4	NPPB	CHR9	IMPDH1	CDKN3
261		HTR2B	CBS	DRD3	COMT	DRD2	MAPK1	FKBP4			HTR3B		COL1A1	SLC26A4			FCMTE3		DDX58	NR2E1				NTRK1	NPPC	CHRNB2	IMPDH2	CEACAM21
262		HTR2C	CCK	DRD4	COTL1	DRD3	MAPK11	FKBP5			HTR3C		COL3A1	SLC26A5			FEZF1		DEFA1A3	NR2F2				NTRK2	NPR1	CHRNB3	INPP5B	CEACAM6
263		HTR3A	PER2	DRD5	CR1	DRD4	MAPK12	FLNB			HTR3D		COMMD6	SLC2A9			FGA		DEFA5	NRP1				NTRK3	NPR2	CHRNB4	IRAK1	CELF2
264		HTR3B	CHRNB4	DRG1	CR2	DRD5	MAPK13	FN1			HTR3E		COMP	SLC5A4			FGF14		DEFB1	NUDT1				NTS	NPR3	CHST1	IRAK3	CELSR1
265		HTR3C	CHR5	DRP2	CRH	DRG1	MAPK14	FNDC3B			HTR5A		COMT	SLC6A1			FGF2		DEFB4A	NUS1				NTSR1	NPS	CHST10	IRAK4	CENPJ
266		HTR3D	KCNJ5	DSCAM	CRP	DRP2	MARK1	FOLH1			HTR6		CP	SLC6A11			FMNL2		DENND1B	OAS2				NTSR2	NPSR1	CHST2	IRF8	CERKL
267		HTR3E	MECP2	DST	CSF2	DSCAM	MBL2	FOLR1			HTRA1		CPB2	SLC6A12			FMO3		DERL3	OAS3				OCA2	NPY	CHST8	ITGAL	CFB
268		HTR4	MTNR1A	DTNBP1	CSK	DT	MC4R	FOLR2			HTT		CPE	SLC6A13			FOLH1		DIO1	OCA2				OFCC1	NPY1R	CIT	ITGAM	CGNL1
269		HTR5A	MTNR1B	DUSP22	CSMD1	DTNBP1	MDM2	FOLR3			IDO1		CPT1A	SLC6A2			FOLR2		DLD	OLR1				OLIG1	NPY2R	CLDN11	ITGB6	CGRRF1
270		HTR6	MTR	DYDC1	CSNK2B	DUSP6	MEFV	FOXC1			IDO2		CPT1B	SLC6A3			FOSB		DLG5	OS9				OLIG2	NPY5R	CLDN5	IVD	CHAT
271		HTR7	MTRR	DYDC2	CTDP1	DYT10	MIF	FOXC2			IFNG		CPVL	SLC6A4			FOXG1		DMBT1	OSTM1				OPRD1	NR3C1	CLEC19A	JAKMIP1	CHES1L1
272		SLC6A4	MUC1	DYRK1A	CTGF	EGF	MIR146A	FOXE1			IKBKE		CR1	SLC6A5			FOXO1		DH12	MTPAP				OPRK1	NR3C2	CLINT1	JUN	CHGA
273		IDO1	ASTN1	DYX1C1	CTLA4	EGFR	MIR196A2	FOXE3			IL10		CREB1	SLC6A9			FOXP2		DSE1	PAX2				OPRM1	NRCAM	CLOCK	KCNN4	CHGB
274		IDO2	MYO5B	EEF1A2	CTSH	EGR1	MIR27A	FOXF2			IL11		CREBBP	SLC7A4			FRAXA		DNMT3A	PCIF1				OSM	NRG1	CLSTN2	KIF1B	CHI3L1
275		IGF2	NDN	EFR3A	CUL1	EGR2	MIR492	FOXG1			IL18		CREM	SLITRK1			FRAXE		DOCK3	PDCD1LG2				OXT	NRG2	CLU	KIF5A	CHKB
276		IKBKE	DRG1	EGF	CUTA	EGR3	MIR499A	FOXH1			IL19		CRP	SLITRK5			FRAXF		DRD2	PDCD2				OXTR	NRG3	CMYA5	KIR2DL2	CHMP1B
277		IL10	NT3	EGR2	CX3CR1	EGR4	MIR608	FOXN1			IL1A		CRYAB	SLTM			FREM3		DSE	PDSS2				PAH	NRP1	CNNM2	KIR2DL3	CHRM3
278		IL19	NPTX2	EHMT1	CXCL10	EIF4H	MIRLET7A1	FOXN3			IL1B		CSF2	SMOX			FSHB		ECM1	PGM1				PBX1	NRXN1	CNP	KIR2DS2	CHRM4
279		IL1A	NPY1R	EIF1AY	CXCL12	ENDOV	MIRLET7F1	FOXO1			IL1RN		CSK	SMS			FYN		EDIL3	PHOX2B				PCYT1A	NRXN2	CNPPD1	KLHDC1	CHRM5
280		IL1B	NPY2R	EIF4E	CXCR1	EPHA5	MLH1	FOXO3			IL2		CST3	SOD1			FZD3		EED	PIK3R1				PDXK	NRXN3	CNR1	KLKB1	CHR5
281		IL1RN	NPY5R	EIF4EBP2	CXCR2	ERBB3	MMP1	FOXP2			IL20		CTBP1	SOD2			GABARAP		EFEMP1	PKD2				PDYN	NSF	CNR2	KLRC4	CHRNB2
282		IL2	NRCAM	EMD	CXCR3	ERBB4	MMP12	FRAS1			IL24		CTGF	SORL1			GABBR1		EGF	PKD2L1				PENK	NSUN4	CNTF	KRAS	CHRNB3
283		IFNLR1	OPRD1	EML1	CXCR5	ERDA1	MMP13	FSCN1			IFNL3		CTLA4	SP4			GABBR2		EGFR	PKIB				PICK1	NTF3	CNTN1	KRT8	CHRNB4
284		IL4	OPRK1	EN2	CYBA	EREG	MMP14	FST			IFNLR1		CTN3	SRD5A1			GABRA1		EGR1	PLAU				PIK3CG	NTF4	CNTN2	LACE1	CHST1
285		IL6	OPRL1	ENO2	CYP11B2	ERG	MMP2	FTCD			IL4		CTNNB1	SRD5A2			GABRA2		EIF4H	PNPLA3				PLCB4	NTRK1	CNTN4	LACTB	CHST10
286		IMMP2L	RARA	EP300	CYP17A1	ESR1	MMP3	FYN			IL6		CTRB2	SST			GABRA3		ELF1	POLG				PLCD1	NTRK2	CNTN5	LAG3	CHST2
287		IMPA2	RARB	EP400	CYP19A1	ETNPPL	MMP7	FZD1			CXCL8		CTSD	SSTR1			GABRA4		ELMO1	POMC				PLCD4	NTRK3	CNTN6	LAMA4	CHST8
288		INHBA	RARG	EPC2	CYP1A1	FAAH	MMP9	FZD10			IRS1		CTSH	SSTR2			GABRA5		ELOVL2	PON1				PLCG1	NTS	CNTP1	LAMB1	CIITA
289		INPP1	UBL5	EPHA6	CYP1A2	FABP3	MPO	FZD2			ITIH1		CTSK	SSTR3			GABRA6		ENG	POPDC3				PLCG2	NTSR1	CNTP2	LBP	CIT
290		IV	BCL2	EPHB2	CYP20A1	FABP5	MSH2	FZD4			ITIH3		CTSV	SSTR4			GABRB1		ENPEP	POU2F1				PLD1	NTSR2	CNTP5	LCE3B	CLDN11
291		KCNK2	CDK14	EPHB6	CYP21A2	FABP7	MSR1	FZD7			ITIH4		CUBN	SSTR5			GABRB2		ENTPD5	PPARD				PLD2	OCA2	COG7	LCE3C	CLEC19A
292		KLF6	SCN8A	EPS8	CYP2B6	FADS1	MSRA	FZD8			IV		CUX2	STMN1			GABRB3		EPHX1	PPARGC1A				PMCH	OPRD1	COL21A1	LIN28B	CLOCK
293		KNG1	NEUROD6	ERBB4	CYP2C19	FADS2	MTHFD1	GABBR2			KCNIP4		CX3CL1	STS			GABRD		EPX	PPIL6				PNMT	OPRK1	COL25A1	LMAN1	CLSTN2
294		KP3	FIGNL1	ERG	CYP2C8	FAM135A	MTHFR	GABRA6			KCNJ6		CXCL10	STX1A			GABRE		ERAP1	PPT2				POMC	OPRM1	COL4A4	LPL	CLU
295		KRT8	NPAS3	ESR1	CYP2C9	FAM43A	MTOR	GABRB3			KCNK2		CXCL12	SYN1			GABRG2		ERAP2	PREP				PPP1R1B	OSM	COL7A1	LSP1	CMYA5
296		L1CAM	NSD1	ESR2	CYP2D6	FAM46A	MTR	GAD1			KDR		CXCL16	SYNJ1			GABRP		ERBB3	PRF1				PREB	OXT	COL8A1	MACROD2	CNPPD1
297		LAT2	SCG5	ESRRB	CYP2E1	FAT1	MTRR	GAD2			ARFGEF3		CXCL8	SYNJ2			GABRR2		ERCC2	PRKCSH				PRKCA	OXTR	COMT	MADCAM1	CNTN1
298		SKOR1	SHMT1	ETFB	CYP39A1	FAT4	MUC1	GADD45G			KLK8		CXCL9	T			GAD1		EREG	PRRT1				PRL	P2RX4	CORO1A	MAN1A1	CNTN2
299		LDHA	SLC1A1	EXOC6B	CYP3A5	FBN1	MUC2	GALC			KMO		CYBA	TAC1			GAD2		ETFDH	PRSS16				PRLR	P2RX7	CORT	MAOA	CNTN4
300		LDHB	PRNP	EXT1	CYP4F2	FBXL3	MUC5B	GART			KP3		CYBB	TAC3			GBA		EXOC2	PSMB1				PTN	PAH	COX18	MAP3K1	CNTN5
301		LEP	PRODH	F13A1	DAXX	FBXO38	MUC6	GAS7			LEF1		CYP11B2	TACR1			GC		F13A1	PTGER4				PTPRD	PDE4B	CPLX1	MAP3K7	CNTN6
302		LEPR	RELN	FABP3	DBP	FBXO45	MVK	GATA4			LEP		CYP17A1	TACR2			GCH1		F2	PTGS2				PYY	PDXK	CPLX2	TAB1	CNTP2
303		LHCGR	RETN	FABP5	DCTN5	FEZ1	MYO9B	GDF1			LGI1		CYP19A1	TBX1			GCHFR		F2RL1	PTH				RAPGEF4	PDYN	CPLX3	MAPK14	COG7
304		LIF	PYY	FABP7	DDAH2	FGFR2	NFE2L2	GDF6			LGSN		CYP24A1	TC2N			GDNF		F5	PTPN1				RELN	PENK	CPLX4	MAPT	COL21A1
305		LMX1A	CHR10	FAM120C	DDR1	FIGNL1	NFKB1	GIPC2			LHPP		CYP26A1	TCN1			GFRA1		FAAH	PTPN22				S100B	PER2	CPS1	MARCKS	COL25A1
306		LSAMP	PTGIR	FAM135B	DDX6	FKBP5	NFKBIA	GJA1			LPO		CYP27B1	TCN2			GHSR		FABP6	PTPRN				SDC2	PGR	CPVL	MASP2	COL4A4
307		LYN	SLC24A3	FAM43A	DEFB1	FMN1	NGF	GJA8			LSAMP		CYP2C19	TEAD1			GJA1		FADS1	PVT1				SERPI6	PICK1	CR1	MCM9	COL7A1
308		MAGI2	PPM1H	FAN1	DEFB4A	FOXO3	NOG	GJB2			LTA		CYP2D6	TFIP11			GLI3		FADS2	PYGL				SGCE	PIK3CG	CREB1	MDM2	COL8A1
309		MALAT1	NLGN4X	FASTK	DGKQ	FOXP1	NOS2	GLB1L2			LTA4H		CYP2E1	TGM1			GLRA1		FAF1	QRSL1				SHBG	PKP1	CREBBP	MEP1A	COMT
310		MANEA	LRRC7	FAT1	DHFR	FOXP2	NOS3	GLC1B			M6PR		CYP2J2	THAP1			GLRA3		FAM135A	RAF1				SHMT1	PLCB4	CREM	METTL4	CORO1A
311		MAOA	PTPRN2	FBXO15	DHODH	FOXQ1	NQO1	GLC3B			MACROD2		CYP2R1	TIMP1			GLRB		FAM167A	RBM17				SHMT2	PLCD1	CRH	MFN2	CORT
312		MAOB	PLEKHB1	FBXO33	DHX16	FTO	NR0B2	GLC3C			MAGI1		CYP3A4	TLL1			GLUD1		FAM184A	NELFE				SLC17A6	PLCD4	CRHBP	MGAT3	COX18
313		MAP2K5	ALDH5A1	FBXO40	DIAPH3	FXN	NR1H4	GLCCI1			MAGI2		CYP46A1	TLR9			GLUD2		FAM26F	REG1A				SLC17A7	PLCG1	CRHR1	MICA	CPLX1
314		MAPK3	ZBBX	FCER2	DKK1	FYN	NR1I2	GLI2			MAOA		DAAM1	TMEM132D			GQ		FAM92B	REG1B				SLC18A1	PLCG2	CRHR2	MICAL1	CPS1
315		MAT1A	ST7	FER	DJA1	FYTTD1	NXPH1	GLI3			MAOB		DAPK1	TMEM132E			GNB3		FAS	RETN				SLC1A1	PLD1	CRIPT	MIR146A	CPT1B
316		MAT2A	HKDC1	FEZF1	DSE1	FZD2	OCA2	GMDS			MAP2K1		DAXX	TMEM98			GOLGA8H		FASLG	REV3L				SLC1A2	PLD2	CRP	MIR196A2	CPVL
317		MED12	KCNIP4	FEZF2	DSE1L3	FZD3	ODC1	GQ			MAP2K5		DBP	TMPRSS9			GPRIN2		FBXO38	RING1				SLC1A3	PLEKHG1	CRY2	MIR499A	CR1
318		MEIS1	LMAN2L	FGA	DSE2	FZD9	OGG1	GS			MAPK1		DCBLD1	TNF			GPX1		FCER1A	RNF5				SLC1A4	PMCH	CSF2RA	MLH1	CRADD
319		MEIS2	CAMK2B	FGD1	DNMT1	GABBR1	OPCML	GNB2			MAPK8IP2		DCC	TNFRSF21			GRIA3		FCGR2A	RNPEPL1				SLC1A6	PNMT	CSF2RB	MLX	CRAT
320		MLH1	CASP3	FGFBP3	DNMT3B	GABBR2	P2RY4	GNMT			MAPT		DCN	TOR1A			GRID1		FCGR3A	ROS1				SLC1A7	POMC	CSMD1	MMD2	CREB1
321		MOG	SLC30A4	FHIT	DPCR1	GABRA1	PARP1	GNRHR			MC1R		DCX	TP53			GRIK1		FCGR3B	RPF2				SLC22A3	PPP1R1B	CSMD2	MMP1	CREBBP
322		MS	TSC1	FIGNL1	DPP4	GABRA2	PARP10	GOLGA1			MC2R		DDAH1	TPH1			GRIK2		FCHSD2	RSBN1				SLC6A1	PREB	CSNK1D	MMP10	CREM
323		MSH2	TSC2	FLT1	DPYD	GABRA3	PC	GPDS1			MC3R		DDAH2	TPH2			GRIK3		FCRL3	RUNX1				SLC6A11	PRKCA	CSNK1E	MMP12	CRH
324		MT2A	TUB	FMN1	DRAM1	GABRA4	PCYT1A	GPX4			MCTP2		DDO	TRA			GRIN1		FGB	RXRB				SLC6A12	PRL	CSNK2A1	MMP13	CRHBP
325		MTHFR	UBE2H	FMNL2	DRD3	GABRA5	PDCD5	GREM1			MDGA1		DDOST	TRH			GRIN2A		FGF19	SCGB1A1				SLC6A13	PRLR	CSPG5	MMP14	CRHR1
326		MTOR	UBE3A	FMR1	DRD4	GABRA6	PDGFB	GRID2			MDGA2		DEFB1	TRHR			GRIN2B		FGF2	SCN5A				SLC6A2	PTK7	CTCF	MMP2	CRHR2
327		MYO3A	WNT2	FOLH1	DUSP1	GABRB1	PDGFRA	ARHGAP35			MED12		DGAT1	TRPM7			GRIN3A		FGFR1OP	SEL1L				SLC6A3	PTN	CTLA4	MMP3	CRIPT
328		MZB1	RXRB	FOLR2	EBF1	GABRB2	PDGFRB	GSK3B			MIR182		DHCR7	TSC2			GRIP1		FGFR4	SELE				SLC6A4	PYY	CTN1	MMP8	CRP
329		NOGP8	RXRG	FOSB	EDIL3	GABRB3	PDZD3	GSTA4			MIR30E		DLK1	TSPO			GRK5		FHIT	SELL				SLC6A5	RAPGEF4	CTN3	MOCOS	CRY1
330		NBEA	SLC2A3	FOXG1	EDN1	GABRD	PECAM1	GSTM1			MLH1		DLST	TTC1			GRM1		FIG4	SELP				SLC6A9	RELN	CTNNB1	MORC4	CRY2
331		NCAM1	NR2E1	FOXO1	EDNRA	GABRE	PERP	GSTM3			MMP8		DMD	TTC3			GRM2		FIS1	SESN1				SLITRK1	RGS2	CTNND1	MPZ	CSF2RA
332		NCAM2	TSPAN8	FOXP1	EDNRB	GABRG1	PGC	GSTP1			MOB1B		DMPK	TTR			GRM4		FKBP5	SETD7				SLITRK5	RGS7	CTNND2	MT1A	CSMD2
333		NCS1	SYT1	FOXP2	EEF1DP3	GABRG2	PIK3C2A	GSTT1			MS		DSE1	TYMS			GRM5		FLG	SHBG				SLTM	S100B	CTSD	MT1B	CSNK1D
334		NDOR1	TACR1	FRAXA	EF5	GABRG3	PIK3CA	HABP2			MSH2		DPP4	UBE3A			GRM7		FLT1	SIRPG				SP23	SDC2	CTXN3	MT1E	CSNK1E
335		NDUFB6	STX1A	FRAXE	EGFL8	GABRP	PIK3CB	HAND2			MTHFR		DRD1	UCN			GRM8		FN1	SLC16A10				SP25	SDK2	CXCL16	MT1F	CSNK2A1
336		NEUROD1		FRAXF	EGFR	GABRQ	PLAT	HAS2			MTMR7		DRD2	UCP2			GRPR		FNBP1L	SLC22A16				SP29	SERPI6	CYBA	MT1G	CSPG5
337		NEUROD2		FRK	EGR2	GABRR1	PLAU	HDAC4			MTNR1B		DRD3	UGDH			GSR		FOS	SLC22A2				SP91	SHBG	CYFIP1	MT1H	CTCF
338		NEUROD4		FRMPD4	EHMT2	GABRR2	PLCE1	HEMGN			MTR		DRD4	USP7			GSS		FOSB	SLC22A3				SOD2	SHMT1	CYP17A1	MT1M	CTF1
339		NEUROG1		FSHB	EIF2AK2	GABRR3	PLEC	HFE			MTRR		DSE	VEGFA			GSTA3		FOXO3	SLC22A5				SST	SHMT2	CYP1A1	MT1X	CTLA4
340		NFKBIL1		FYN	EIF2S3	GAD1	POMC	HGF			MYO3A		DSEL	VIP			GSTA4		FOXP2	SLC29A3				SSTR1	SLC17A6	CYP1A2	MT2A	CTNL1
341		NGF		GABBR2	EIF4H	GAD2	PPARA	HIC1			MYT1L		DYT10	VIPR1			GSTA5		FOXP3	SLC2A10				SSTR2	SLC17A7	CYP26A1	MT3	CTNNB1
342		NGFR		GABRA1	ELF1	GADL1	PPARD	HIF1A			RF		ECE1	VIPR2			GSTM1		FRK	SLC2A2				SSTR3	SLC1A1	CYP26B1	MTHFR	CTNND1
343		NIPA1		GABRA2	EMCN	GAL	PPARG	HK2			NDUFB6		EDN1	WFS1			GSTM3		FSTL5	SLC9A3R1				SSTR4	SLC1A2	CYP26C1	MUTYH	CTNND2
344		NKAIN2		GABRA3	ENG	GALR1	PPP1R13L	HLA-A			NFATC2		EDNRA	XRCC1			GSTM4		FUT1	SLFN12L				SV2A	SLC1A3	CYP2C19	MVK	CTSD
345		NKX2-1		GABRA4	EPB41	GALR2	PRDM1	HLA-B			NFIL3		EDNRB	ZBTB21			GSTT1		FUT2	SMAD1				SYN1	SLC1A4	CYP2C9	MYD88	CTXN3
346		NLGN1		GABRA5	EPHX1	GALR3	PRKCE	HLA-DQB1			NGFR		EFR3B	ZNF804A			GZMK		FUT3	SMAD4				T	SLC1A6	CYP2D6	NCF1	CWF19L2
347		NLGN2		GABRA6	ERAP1	GCH1	PRKCH	HLA-DRB1			NLGN1		EGF	LCN2			HCN1		FUT8	SMAD5				TAC1	SLC1A7	CYP2E1	NCF2	CXCL16
348		NOS1		GABRB1	ERAP2	GCLC	PRKG1	HNF1A			NLRP3		EGFL8	GATA4			HCN2		FYN	SMOC2				TAC3	SLC5A4	CYP3A4	NDUFAB1	CYBA
349		NOS1AP		GABRB3	ERBB3	GCLM	PSCA	HOXA7			NOS1		EGR2				HDAC5		GABARAP	SMPDL3A				TACR1	SLC6A1	CYP3A43	NFATC2	CYBB
350		NOS2		GABRD	ERC2	GCNT2	PTCH1	HOXB6			NOS1AP		EGR3				HEPACAM		GABRE	SNX3				TACR2	SLC6A11	CYP3A5	NFE2L2	CYLC2
351		NOS2P1		GABRG1	ERCC2	GDF2	PTEN	HS3ST5			NOS2		EIF2AK3				HLA-A		GALNT2	SOCS5				TEAD1	SLC6A12	CYP3A7	NFKBIL1	CYP17A1
352		NOS3		GABRG3	ESR1	GDNF	PTGS1	HSD11B2			NOS3		EIF4H				HLA-B		GAPDH	SORCS1				TFIP11	SLC6A13	DAB1	NGF	CYP1A1
353		NPPA		GABRQ	ESR2	GFAP	PTGS2	HSDL2			NPAS2		ELAC2				HLA-C		GAS7	SP3				THAP1	SLC6A2	DAB2	NICN1	CYP1A2
354		NPPB		GAD1	ETS1	GHRH	PTPN11	HSF2			NPAS3		ELMO1				HLA-DQB1		GATA6	SPINK5				TNF	SLC6A3	DAG1	NKAP	CYP26A1
355		NPPC		GAD2	EVI5L	GHRHR	PTPN22	HSP90AA1			NPY		ELMO2				HLA-DRB1		GCKR	SREBF1				TOR1A	SLC6A4	DAO	NLRP10	CYP26B1
356		NPR1		GALNT13	EXOC4	GLO1	PYY	HSPA1A			NQO1		ELN				HMGA2		GCNT2	STAT1				TPH1	SLC6A5	DAOA	NLRP11	CYP26C1
357		NPR2		GALNT14	EXOC5	GLRA1	RASGRP1	HSPA1L			NR1D1		ELOVL6				HMGB4		GGH	SUOX				TPH2	SLC6A9	DAOA-AS1	NLRP13	CYP2A6
358		NPR3		GAN	EYA4	GLRA2	RBP2	HYAL1			NR1I2		ENPP1				HNF4A		GH1	SUV39H1				TRH	SLTM	ACKR1	NLRP14	CYP2B6
359		NPS		GAP43	EZR	GLRA3	RET	HYAL3			NR3C1		ENTPD1				HNRNPU		GH2	SUV39H2				TRHR	SP23	DBH	NLRP2	CYP2C9
360		NPSR1		GAS2	F13A1	GLRB	RUNX3	ICA1			NR3C2		EPHB2				HOMER1		GJA1	T				TRIM32	SP25	DBP	NLRP4	CYP2D6
361		NPY		GATA2	F2	GLS2	S100A12	IDH1			NR4A2		EPO				HP		GLI1	TADA1				TRPM7	SP29	DCC	NLRP5	CYP2E1
362		NPY1R		GATM	F5	GMFB	SCN5A	IFNK			NRG1		ERAP1				HSPA1A		GLP2R	TAP1				TSC2	SP91	DCDC2	NLRP6	CYP3A43
363		NPY2R		GCH1	FADD	GL	SELE	IGF2			NRXN1		ERBB3				HSPA1B		GLS2	TAPBP				UBE3A	SRD5A1	DCLK1	NLRP7	CYP3A5
364		NPY5R		GCHFR	FAM135A	GS	SELL	IKBKE			NT5C1B		ERBB4				HTR1A		GMPPB	TBP				UCN	SST	DDC	NLRP8	CYP3A7
365		NR3C1		GCNT2	FAM167A	GNB1L	SELP	IKZF3			NT5E		EREG				HTR1B		GMPS	HNF1B				UCP2	SSTR1	DDR1	NLRP9	DAB1
366		NR3C2		GFAP	FAM177A1	GNB3	SEPP1	IL1A			NTRK2		ERRFI1				HTR1D		G12	TCF20				VIP	SSTR2	DDR2	NM	DAB2
367		NRCAM		GHRL	FAM78B	GNG2	SERPINE1	IL1B			NTRK3		ERVK-7				HTR2A		GNB3	TCF7				VIPR1	SSTR3	DDX42	NOS1	DAD1
368		NRG1		GHSR	FAS	GNL3	SH2B3	IL1RN			NUP214		ESR1				HTR2B		GPBAR1	TDRD9				VIPR2	SSTR4	DDX6	NOS2	DAG1
369		NRG2		GIGYF1	FASLG	GNRH1	SIGLEC8	IL6			NXPH1		ESR2				HTR2C		GPC5	TG				PRODH	SYN1	DGCR14	NOS3	DAOA
370		NRG3		GLO1	FBN1	GNRH2	SLC19A1	INHBA			OCA2		F10				HTR3C		GPER1	TGFB1				OLFM1	T	DGCR2	NOTCH4	DAOA-AS1
371		NRP1		GLRA2	FBXO38	GNRHR	SLC26A9	INHBB			OPN4		F12				HTR3D		GPR161	TGFBR1				GTS	TAC1	DGCR6	NOX3	DAPK1
372		NRXN1		GLRX3	FCAMR	GNRHR2	SLC4A4	IRF6			OPRM1		F13A1				HTR3E		GPR6	TGFBR2					TAC3	DGCR8	NPS	ACKR1
373		NRXN2		GMPR	FCAR	GPC5	SLC6A14	IRF9			OR4B1		F13B				PRRT2		GPSM3	TLR2					TACR1	DGKH	NPSR1	DBP
374		NRXN3		G14	FCER1A	ADGRA3	SLC6A4	ISL1			ORM1		F2				IDH1		GPX1	TLR4					TACR2	DGKI	NQO1	DCC
375		NSF		GS	FCGR2A	GPR50	SLC9A3	ITGB3			OXT		F3				IDH2		GRB2	TMPO					TFIP11	DGKZ	NR1H2	DCLK1
376		NSUN4		GNB1L	FCGR2B	GPR78	SLCO1B1	ITPR3			OXTR		F5				IDO2		GRID2IP	TNF					TMEM132D	DHFR	NR2E1	DDR1
377		NTF3		GPC6	FCGR2C	GPR88	SMAD1	JAG1			P2RX1		F7				IFI44L		GRIK2	TNFRSF11B					TMEM132E	DICER1	NR2F2	DDR2
378		NTF4		GPD2	FCGR3A	GPRIN2	SMAD2	JAG2			P2RX4		FAAH				IKBKE		GRM8	TNFRSF14					TMEM98	DISC1	NRAP	DDX42
379		NTRK1		GPHN	FCGR3B	GPX1	SMAD3	KAL1			P2RX7		FABP2				IL10		GRN	TNFRSF1A					TPH1	DISC2	NSF	DDX6
380		NTRK2		GPR139	FCGRT	GPX3	SMAD4	KCNJ2			P2RY1		FABP4				IL1A		GSDMA	TNFRSF1B					TPH2	DKK1	NT5DC1	DEGS2
381		NTRK3		GPR37	FCN1	GRIA1	SMAD5	KERA			PABPC4L		FAM135A				IL1B		GSDMB	TNFRSF8					TRH	DKK4	NT5E	DET1
382		NTS		GPX1	FCN2	GRIA2	SMAD6	CCDC180			PAM		FAM167A				IL1R1		GSTM1	TNFSF15					TRHR	DLEU2	NTRK1	DGCR14
383		NTSR1		GRIA3	FCN3	GRIA3	SMAD7	KIAA1598			PAPLN		FAM184A				IL1RAPL1		GSTP1	TNFSF8					TSC2	DLG1	NUDT15	DGCR6
384		NTSR2		GRID1	FCRL3	GRIA4	SMURF1	KISS1R			PAWR		FAM78B				IL1RN		GSTT1	TPO					TSPO	DLG2	NUS1	DGCR8
385		OATP1		GRID2	FCRL4	GRID1	SMURF2	KREMEN1			PCLO		FAS				IL20		GTF2E2	TRAF3IP2					UBE3A	DLG3	OPLAH	DGKB
386		OCA2		GRIK2	FCRL5	GRIK1	SOCS2	KRIT1			PCNT		FASLG				IL21		GTF3C6	TRDN					UCN	DLG4	OPRM1	DGKH
387		OLIG1		GRIK3	FEN1	GRIK2	SOD1	KRT14			PDE10A		FASN				IL24		GUCA2B	TRPC1					VIP	DLG5	OR2B11	DGKI
388		OLIG2		GRIN1	FER	GRIK3	SOD2	KRT18			PDE11A		FBXO38				IFNL3		GYPA	TRPM6					VIPR1	DLGAP1	OR5V1	DGKZ
389		OPRD1		GRIN2A	FGB	GRIK4	SPATA17	LAMA4			PDE1A		FCGR2A				IL4		GYPB	TRPV1					VIPR2	DLGAP2	OS9	DHFR
390		OPRK1		GRIN2B	FGF9	GRIK5	SSPN	LCAT			PDE1C		FCGR3A				IL6		HACE1	TXN					HLA-B	DLGAP3	OSTM1	DICER1
391		OPRM1		GRIP1	FGG	GRIN1	STAT1	LDLR			PDE2A		FCRL3				IL6R		HAPLN1	TYK2					HLA-DRB1	DLGAP4	OTUD3	DISC1
392		OSM		GRM1	FKBP4	GRIN2A	STAT3	LEF1			PDE4B		FER1L4				CXCL8		HDAC2	UBD					GPX1	DLX1	P2RX7	DISC2
393		OXER1		GRM4	FKBPL	GRIN2B	STAT4	LEFTY1			PDE5A		FFAR1				IMPA2		HEATR3	UMOD					OGG1	DLX2	PADI4	DKK1
394		OXT		GRM5	FLG	GRIN2C	STAT6	LEFTY2			PDE6A		FGA				INHA		HEBP1	UNC13B					PON1	DMD	PALB2	DKK4
395		OXTR		GRM7	FLI1	GRIN2D	T	LHX2			PDE6C		FGB				IRF5		HERC2	UTS2						DMPK	PARD3	DLEU2
396		P2RX4		GRM8	FLNB	GRIN3A	TACR2	LHX8			PDE9A		FGF1				IRS1		HFE2	VEGFA						DMRT1	PBX2	DLG2
397		P2RX7		GRPR	FLOT1	GRIN3B	TCN2	LIMK1			PDLIM5		FGF13				ITGAM		HGF	VWF						DJA2	PDCD1	DLG3
398		PAG1		GSK3B	FLT1	GRIP1	TFF1	LIPC			PER1		FGF19				ITGB3		HHIP	WASF1						DJC9	PDPR	DLG5
399		PAH		GSN	FMR1	ARHGAP35	TFF2	LMX1B			PER2		FGF2				ITIH1		HIST1H1D	ZAP70						DNMT1	PDSS2	DLGAP2
400		PAPLN		GSTM1	FOLH1	GRM1	TFF3	LOR			PER3		FGF21				ITIH4		HLA-A	ZDHHC1						DNMT3A	PDXDC1	DLGAP3
401		PAWR		GSTP1	FOLR1	GRM2	TGFB1	LOXL1			PLA2G2A		FGF23				KCB1		HLA-B	ZFAND6						DNMT3B	PGLYRP2	DLGAP4
402		PBX1		GTF2I	FOXJ1	GRM3	TGFB2	LPL			PLA2G4A		FGFR1				KCND2		HLA-C	ZFAT						DNMT3L	PGLYRP3	DLX1
403		PDE11A		GUCY1A2	FOXJ3	GRM4	TGFB3	LRP6			PLX2		FGFR2				KCNE1		HLA-DPA1	ZGLP1						DOC2A	PGLYRP4	DLX2
404		PDE1A		H2AFY	FOXO3	GRM5	TGFBR1	LTBP2			POLR3C		FGFR3				KCNE2		HLA-DQA1	ZGPAT						DOCK1	PHF11	DMD
405		PDE4B		HCFC1	FOXP3	GRM6	TGFBR2	LTBP3			PON1		FGG				KCNH2		HLA-DQB1	ZMIZ1						DOCK4	PHGDH	DMPK
406		PDE4D		HCN1	FPGS	GRM7	TGFBR3	LUM			PPARGC1A		FIG4				KCNIP4		HLA-DRA	ZNF300						DPP10	PKIB	DMRT1
407		PDE9A		HCRT	FRS2	GRM8	TIMP1	MAF			PPM1A		FLG				KCNJ10		HLA-DRB1	MBL2						DPP6	PLA2G2E	DJB13
408		PDXK		HCRTR1	FSTL1	GRN	TIMP2	MAFB			PPP1R1B		FMN2				KCNJ11		HLA-DRB4	IFNG						DPYSL2	PLA2G7	DNMT1
409		PDYN		HCRTR2	FTH1	GRP	TIMP3	MAOA			PRDM1		FN3K				KCNJ3		HLA-G							DRD1	PMP22	DNMT3A
410		PENK		HDAC4	FYB	GSK3A	TIMP4	MAPKAP1			PRKCG		FOXM1				KCNJ6		HMGB1							CALY	POFUT2	DNMT3L
411		PER2		HDAC6	FYN	GSK3B	TJP1	MAPT			PRKCH		FOXO1				KCNJ9		HMGCS2							DRD2	PON1	DOC2A
412		PER3		HEPACAM	GAB1	GSTM1	TLR1	MARK4			PRL		FOXO3				KCNMB3		HMOX1							DRD3	PON2	DOCK1
413		PGR		HERC2	GAB2	GSTT1	TLR2	MAT1A			PROKR2		FOXP3				KCNMB4		HNF4A							DRD4	POPDC3	DOCK4
414		PICK1		HES1	GABBR1	GSTZ1	TLR3	MAT2A			PSD		MTOR				KCNQ1		HNF4G							DRD5	PPARGC1A	DPP10
415		PIK3CG		HES6	GABPA	GUCY1B2	TLR4	MAT2B			PSEN1		FRK				KCNQ2		HNMT							DROSHA	PPIL6	DPP6
416		PKP1		HFE	GABRB3	HCN4	TLR5	MBL2			PSMB4		FRMD3				KCNQ3		HORMAD2							DRP2	PPP2R5E	DRD1
417		PLCB4		HGF	GAS6	HCRTR1	TLR7	MCPH1			PSMD9		FSHR				KCNT1		HP							DSP	PPP3R2	CALY
418		PLCD1		HIRIP3	GATA3	HCRTR2	TLR8	MECOM			PTGS2		FTO				KCTD7		HPRT1							DST	PRDX5	DRD2
419		PLCD4		HLA-A	GBP1	HES1	TLR9	MECP2			PTK2B		FUT1				KDR		HPS5							DTNBP1	PREP	DRD3
420		PLCG1		HLA-B	GBP6	HFE2	TMEM67	MFAP2			PTPRR		FUT2				KHDRBS3		HSF2							DUSP1	PRG2	DRD4
421		PLCG2		HLA-DRB1	GC	HKDC1	TNF	MFN1			RANGAP1		FXN				AP5Z1		HSPA1B							DUSP6	PRG3	DROSHA
422		PLD1		HMGN1	GCH1	HLA-A	TNFRSF10A	MFN2			REEP5		FYN				VWA8		HSPA1L							DYM	PRODH	DSP
423		PLD2		HNRNPH2	GCKR	HLA-B	TNFRSF1A	MFRP			RFC1		FZD4				KIR2DS4		HSPA2							DYX1C1	PSMD3	DST
424		PLEKHG1		HOMER1	GDF15	HLA-C	TNFRSF1B	MICA			RFK		G6PC				KIR2DS5		HSPA5							EBF2	PSORS1C1	DUSP1
425		PLP1		HOXA1	GGH	HLA-DQA1	TNFRSF6B	MID1			RGMA		G6PC2				KIR3DS1		HTATIP2							EFNB2	PTGS1	DUSP6
426		PLX2		HOXB@	GHRL	HLA-DQB1	TNFRSF8	MKX			RGS18		G6PD				KLK8		HTR1A							EGF	PTPN11	DYM
427		PMCH		HOXB1	GHSR	HLA-DRB1	TNFSF15	MLH1			RGS4		GAD1				KMO		HTR2A							EGR1	PTPN6	DYNC1H1
428		PNMT		HOXD@	GIMAP5	HLA-E	TP53	MLPH			RHBDF1		GAD2				KRIT1		HTR3A							EGR2	PTPRC	DYX1C1
429		POMC		HOXD11	GIN1	HLA-F-AS1	TP53BP1	MMEL1			RHCG		GALNT10				LAMB1		HTR3E							EGR3	PTPRD	EBF2
430		PPP1R1B		HOXD12	GLDC	HLA-G	TPH1	MMP1			RNR1		GAPDH				LAMB4		IBD2							EGR4	PTRF	ECE1
431		PPP3CC		HOXD13	GQ	HMG20A	TPO	MMP12			RORA		GAS6				LARGE		IBD5							EHF	QRSL1	EDN1
432		PREB		HR	GNB3	HMGXB4	TRAF1	MMP13			ROS1		GC				LASP1		ICAM1							EHMT1	RAB32	EDN2
433		PRKCA		HRAS	GNL1	HMGCS2	TRAF2	MMP14			RPS6KA1		GCFC2				LEF1		ICOSLG							EHMT2	RAB7A	EDN3
434		PRL		HS3ST5	GP1BA	HNF4A	TRAF3	MMP2			RPS6KA2		GCG				LEP		IFIT3							AGO1	RAC2	EDNRA
435		PRLR		HSD11B1	GP6	HOMER1	TRAF4	MMP25			S100A10		GCH1				LEPR		IFITM1							EIF3D	RAF1	EDNRB
436		PRODH		HSD17B10	GPR132	HOMER2	TRAF5	MMP3			S100B		GCK				LGI1		IFITM3							EIF3H	MOK	EFNB2
437		PSMB6		HSD17B2	GPR137B	HOXA1	TRB	MMP7			SACM1L		GCKR				LGI4		IF1							EIF4ENIF1	RARRES2	EGF
438		PSMD9		HSD17B3	GPSM3	HSD11B1	TRPV1	MMP9			SAT1		GCLC				LGSN		IFNG							EIF4G3	RAVER2	EGR1
439		PTN		HSD17B4	GPX1	HSD11B2	TSC2	MORN5			SERPINE1		GCLM				LHB		IFNGR2							ELAVL2	REL	EGR4
440		PTPRD		HTR1A	GRB10	HSD3B2	TSLP	MRE11A			SIGLEC17P		GCNT2				LHCGR		IGF1							ELOVL2	REV3L	EHD3
441		PYY		HTR1B	GRB2	HSP90B1	TYK2	MSC			SIGMAR1		GDF15				MT-ND4		IGF1R							ELP3	RFC1	EHF
442		RANGAP1		HTR1D	GRIA4	HSPA1L	TYMS	MSH2			SIRT1		GFPT1				LMX1B		IGF2							EML5	RFX6	EHMT1
443		RAPGEF3		HTR1E	GSDMB	HSPA4	UBASH3A	MSH6			SLC10A1		GFPT2				LSAMP		IGFBP3							EMX2	RHOA	EHMT2
444		RAPGEF4		HTR2A	GSR	HSPA5	UGT1A6	MSX1			SLC16A2		GH1				LTA		IGHG1							EN1	RNF123	AGO1
445		RELN		HTR2C	GSTM1	HTR1A	VASN	MSX2			SLC17A7		GHR				LTA4H		IGSF6							ENDOV	RNPEPL1	EIF3D
446		RFC1		HTR3A	GSTM4	HTR1B	VCAM1	MT1A			SLC18A2		GHRH				MACROD2		IHH							ENO2	ROS1	EIF3H
447		RFC4		HTR3B	GSTP1	HTR1D	VCAN	MT4			SLC1A2		GHRHR				MAGI1		IKBKB							ENPP1	RPF2	EIF4ENIF1
448		RGS1		HTR3C	GSTT1	HTR1E	VEGFA	MTHFD1			SLC28A1		GHRL				MAGI2		IKBKG							ENTPD4	RPL7	EIF4G3
449		RGS2		HTR5A	GTF2H4	HTR1F	VIP	MTHFD1L			SLC28A2		GIMAP5				MAOA		IKZF1							EPHA6	RPLP0	ELAVL2
450		RGS7		HTR6	GTF2I	HTR2A	WDR36	MTHFD2			SLC29A1		GIP				MAOB		IL10							EPHB1	RSPH6A	ELMOD1
451		RORA		HTR7	GTF2IRD1	HTR2B	XPC	MTHFR			SLC29A2		GJA1				MAPK8IP2		IL10RA							EPHX2	RXRA	ELOVL2
452		RTN4R		HUWE1	GYPA	HTR2C	XRCC1	MTHFS			SLC29A3		GJA4				MAPT		IL10RB							EPO	S100Z	ELP3
453		S100A10		HYDIN	GYPB	HTR3A	XRCC3	MTR			SLC29A4		GK				MBD5		IL11							EPOR	SCD	EML5
454		S100A12		ICA1	GYPC	HTR3B	JAZF1	MTRF1L			SLC2A9		GLIS3				MBD6		IL12B							ERBB2IP	SCML4	EMX2
455		S100B		IFI16	GZMB	HTR4	FLG	MTRR			SLC39A4		GLO1				MBL2		IL12RB1							ERBB3	SCUBE3	EN1
456		SAFB		IGF1	HAND1	HTR5A	GCKR	MUTYH			SLC4A10		GLP1R				MC2R		IL12RB2							ERBB4	SELE	ENDOV
457		SAT1		IGF2	HAPLN1	HTR6	RAD50	MYC			SLC5A4		GLS2				MC3R		IL13							ERVK-18	SELL	ENO2
458		SCN8A		IL10	HAVCR1	HTR7	CCL26	MYH11			SLC6A1		GLUD1				MC4R		IL13RA1							ESCO2	SEPHS1	ENPP1
459		SCT		IL1R2	HAVCR2	IFI44L	SPINK5	MYH14			SLC6A15		GS				MCHR1		IL13RA2							ESR1	SEPSECS	ENTPD4
460		SDC2		IL1RAPL1	HCFC1	IFNG	IL5	MYH9			SLC6A2		GNB3				MDGA2		IL15							ESR2	SESN1	EPHA6
461		SDK1		IL1RAPL2	HCG22	IFT27	DSG1	MYL2			SLC6A3		GNGT2				ME2		IL16							EXOSC3	SLC12A6	EPHB1
462		SDK2		IL1RN	HCG27	IGF1	NDFIP1	MYL9			SLC6A4		GNPDA2				MECP2		IL17A							F5	SLC15A1	EPHX2
463		SEPHS1		IL2	HCG9	IGFBP7	IL25	MYOC			SLC6A5		GP1BA				MEF2C		IL17C							FAAH	SLC16A10	EPO
464		SERPI1		IL4	HCK	IL10	PLCL1	T1			SLC7A4		GPAM				MEFV		IL17D							FABP3	SLC16A9	EPOR
465		SERPI6		IL5	HCLS1	IL1B	C11orf30	T2			SLIT3		GPI				MELAS		IL17F							FABP5	SLC22A1	EPS8
466		SGCE		IL6	HCP5	IL1RN	IL33	NBN			SMPD1		GPR6				MEP1A		IL17REL							FABP7	SLC25A15	ERBB2IP
467		SGIP1		IMMP2L	HFE	IL2	IL32	NCK2			SP25		GPX1				MFAP4		IL18							FADS1	SLC26A3	ERVK-18
468		SHBG		IDL	HFE2	IL23R	TBX5	NDE1			SNTG2		GPX3				MFSD8		IL18R1							FADS2	SLC2A9	ESCO2
469		SHMT1		ING3	HGF	IL2RB	ALDH1A2	NEDD9			SOD2		GPX4				MICA		IL18RAP							FAH	SLC6A3	ESR1
470		SHMT2		INPP1	HHAT	IL4	FOXP1	NIPBL			SP4		GRB2				MIR1468		IL19							FAM134A	SLC6A4	ESR2
471		SHOX		INS	HIF1A	IL6	GDF7	NNMT			SPR		GREM1				MIR146A		IL1A							FAM46A	SLC7A13	EXOSC3
472		SLC16A2		INSIG1	HIPK1	IMMP2L	TLR10	NOG			ST3GAL6		GRIK2				MIR182		IL1B							FAN1	SLC7A9	FABP3
473		SLC17A6		IPO8	HLA-A	IMPA1	MIR100HG	NOS2			STAC		GRK4				MIR21		IL1F10							FARS2	SLCO1B1	FABP4
474		SLC17A7		IQSEC2	HLA-B	IMPA2	MIR98	NOS3			STAT3		GSC				MIR30E		IL1R1							FAS	SLCO3A1	FABP5
475		SLC18A1		ITGA4	HLA-C	INHBA	NDUFB3	NOTCH3			STIM1		GSDMB				MLH1		IL1R2							FASN	SLCO6A1	FABP7
476		SLC18A2		ITGB3	HLA-DMA	INPP1	FUT6	NPPA			SV2B		GSK3B				MMP2		IL1RAP							FAT1	SMAD2	FADS1
477		SLC1A1		ITGB7	HLA-DMB	INPP5B	DNMT3A	NPPB			SYN2		GSTA4				MMP8		IL1RL1							FBN1	SMARCB1	FAH
478		SLC1A2		ITPR1	HLA-DOA	ITGA9	CHST2	NPR1			SYNE1		GSTM1				MMP9		IL1RN							FBP1	SMARCD3	FAM134A
479		SLC1A3		IV	HLA-DOB	ITIH1		NPY			T		GSTP1				MPDZ		IL2							FBXL21	SMPDL3A	FAM3D
480		SLC1A4		JAKMIP1	HLA-DPA1	ITIH3		NQO1			TAAR6		GSTT1				MSH2		IL20							FBXO16	SOD2	FAM46A
481		SLC1A6		JARID2	HLA-DPB1	ITIH4		NR3C1			TAP2		GTF3C6				MTHFD1		IL21							FBXO45	SPAG17	FAN1
482		SLC1A7		JMJD1C	HLA-DPB2	ITPR2		NR4A3			TBX1		HACE1				MTHFR		IL22							FCGR1A	SPINK5	FARS2
483		SLC2A9		KANK1	HLA-DQA1	JAM3		NR6A1			TBX21		HADH				MTNR1B		IL23A							FCRL3	SPP1	FAS
484		SLC5A4		KATL2	HLA-DQA2	KAT6B		NRG2			TCF4		HAS2				MTR		IL23R							FEZ1	SPTLC1	FASN
485		SLC6A1		KCND2	HLA-DQB1	KCNH7		NRL			TEAD1		HAS3				MTRR		IL24							FGF1	SPTLC2	FAT1
486		SLC6A11		KCNJ10	HLA-DQB2	KCNIP4		NRXN2			TEF		HAVCR2				MVP		IL26							FGF2	ST6GAL1	FBN1
487		SLC6A12		KCNJ2	HLA-DRA	KCNJ11		NRXN3			TFAP2B		HBB				MYH11		IL27							FGFR1	ST8SIA4	FBP1
488		SLC6A13		KCNJ3	HLA-DRB1	KCNJ3		NT5DC1			TFCP2		HDAC2				DSYN1		IL2RA							FGFR2	STAT5A	FBXL21
489		SLC6A2		KCNK9	HLA-DRB3	KCNJ6		NTF4			TGFB1		HERC2				GS		IL2RB							FHOD3	STAT5B	FBXO16
490		SLC6A3		KCNMA1	HLA-DRB4	KCNN3		NTM			TGFBR2		HES1				T2		IL33							FIGN	SURF1	FBXO45
491		SLC6A5		KCNN3	HLA-DRB5	KCNQ2		NTN1			TH		HFE				NDE1		IL37							FKBP5	SYMPK	FCGR1A
492		SLC6A9		KCNQ2	HLA-E	KCNQ3		OFC1			TIMELESS		HFE2				NELL1		IL4							FLNB	TAB2	FCRL3
493		SLC7A4		KCNQ3	HLA-F	KCTD12		OFD1			TIPIN		HGF				NF1		IL4R							FMO3	TCF7L2	FGF1
494		SLITRK1		KCNQ5	HLA-G	KIAA0226		OGG1			TLR2		HHEX				NFATC2		IL5							FMR1	TDRD9	FGF2
495		SLITRK5		KCNT1	HLA-K	VWA8		OGN			TLR4		HIF1A				NFIL3		IL5RA							FN1	TF	FGFBP1
496		SLTM		KCTD13	HLA-L	KIF13A		OLFM2			TNF		HINT2				NHLRC1		IL6							FNIP1	THSD7A	FGFR1
497		SMOX		KDM5B	HMGCS2	KLHDC1		OPA1			TOB1		HK2				NIPA1		IL6R							FOLH1	TIMP4	FGFR2
498		SMS		KDM5C	HMHA1	KLK8		OPTC			TOMM40		HLA-A				NIPA2		IL6ST							FOXP2	TLE1	FGFR3
499		SP23		KDM6B	HMOX1	KMO		OPTN			TP53		HLA-B				NKX2-5		IL6STP1							FOXQ1	TNFRSF17	FH
500		SP25		KHDRBS2	HPRT1	KNG1		OR1K1			TPH1		HLA-C				NLGN1		IL7R							FRAXA	TNIP1	FHOD3
501		SP29		KIAA0319L	HRES1	L1CAM		OR1N2			TPH2		HLA-DOA				NLGN4Y		IMPDH1							FRK	TNRC6C	FIGN
502		SP91		VWA8	HRH4	LAMP3		OSR1			TRD		HLA-DPA1				NLRP3		IMPDH2							FSTL1	TRAF1	FLNB
503		SOD2		KIAA1586	HSD17B8	LEP		OSR2			TRH		HLA-DPB1				NOS2		INPP5B							FTO	TRAF6	FLRT2
504		SRD5A1		KIAA2022	HSP90AA1	LEPR		OSTM1			TRPA1		HLA-DQA1				NPY		IP6K1							FXN	TRDN	FMO3
505		SRD5A2		KIF5C	HSP90AB1	LHCGR		OTX2			TRPV1		HLA-DQA2				NPY1R		IRAK1							FXYD6	TREM1	FMR1
506		SST		KIR2DS1	HSPA1A	LIF		OXA1L			TRPV4		HLA-DQB1				NPY2R		IRAK2							FYN	TRPA1	FN1
507		SSTR1		KIR2DS4	HSPA1B	MRLN		PAFAH1B1			TSC2		HLA-DRA				NPY5R		IRAK3							FZD3	TRPM2	FNIP1
508		SSTR2		KIR2DS5	HSPA1L	LMAN2L		PAK1IP1			TSX		HLA-DRB1				NQO1		IRAK4							FZD9	TRPM8	FOLH1
509		SSTR3		KIR3DS1	HSPA2	LMLN		PAK7			TSX-DISC1		HLA-DRB3				NR1I2		IRF1							GABARAP	TRPV1	FOXO3
510		SSTR4		KIT	HSPD1	LMO4		PALM2			TTC1		HLA-DRB4				NR3C1		IRF5							GABBR1	TRPV4	FOXQ1
511		SSTR5		KLC2	HTR1A	LRRC15		PAPPA			TTR		HLA-DRB5				NRG1		IRF8							GABRA1	TSPAN8	FRAXA
512		ST6GALC3		KMO	HTR2A	LRRC7		PARD3			UBE3C		HLA-G				NRXN1		IRGM							GABRA2	TTC7A	FREM3
513		STMN1		KMT2C	HTR3A	LSAMP		PARL			UCN		HMCN1				NT5C1B		ISX							GABRA3	TTN	FRK
514		STX1A		KMT2E	HTR3B	LSG1		PAX2			UCN2		HMGA2				NT5E		ITGAL							GABRA4	UCP2	FSTL1
515		STX2		KPTN	HTRA1	LTA		PAX3			UCN3		HMGB1				NXPH1		ITGAM							GABRA5	UGT1A1	FTMT
516		SYN1		KRT8	HTT	LYN		PAX6			USP46		HMGCR				OPRM1		ITGB2							GABRA6	UGT1A7	FTO
517		SYNJ1		L1CAM	IBD5	MAB21L1		PAX7			UST		HMGCS1				OR4B1		ITGB3							GABRB1	USP25	FXN
518		SYNJ2		LAMA1	ICA1	MAD1L1		PAX8			VAMP2		HMGCS2				ORM1		ITGB6							GABRB2	USP4	FZD9
519		T		LAMB1	ICAM1	MAGI1		PAX9			VEGFA		HMOX1				OSBPL6		ITLN1							GABRB3	VEGFA	GAB1
520		TAC1		LAMB4	ICAM2	MAGI2		PBX3			VIP		HNF1A				P2RX4		ITPA							GABRD	VIM	GABARAP
521		TAC3		LAMC3	ICAM3	MAOA		PCMT1			VIPR2		HNF1B				P2RX7		IVD							GABRG1	VTCN1	GABBR1
522		TACR1		LASP1	ICAM4	MAOB		PCMTD1			VPS33B		HNF4A				PABPC4L		JAK1							GABRG2	WBP4	GABBR2
523		TACR2		LEP	ICAM5	MAP1A		PCYT1A			WDFY4		HOXD13				PAFAH1B1		JAK2							GABRG3	WNK1	GABRA3
524		TEAD1		LEPR	ICOS	MAPK1		PDE6A			WFS1		HP				PAH		JAKMIP1							GABRP	XBP1	GABRA4
525		TFIP11		LHB	ICOSLG	MAPK8IP2		PDGFC			WNT7A		HPD				PAM		JUN							GABRR1	XIAP	GABRA5
526		TH		LHCGR	IDO1	MARK1		PDGFRA			WWC1		HPGD				PAPLN		JUND							GABRR2	YDJC	GABRB1
527		THAP1		LHFPL3	IER3	MBP		PDIA5			XBP1		HR				PAWR		KCNJ10							GAD1	ZAP70	GABRB3
528		TLL1		LIN7B	IFI16	MC5R		PDSS2			YWHAE		HS6ST3				PCDH19		KCNK9							GAD2	ZBTB38	GABRD
529		TLR4		LMX1B	IFIH1	MCHR1		PEMT			ZBTB20		HSD11B1				PDCD1		KCNN4							GADD45A	ZDHHC1	GABRG1
530		TLR9		LRFN5	IF1	MCHR2		PEX7			ZBTB32		HSD11B2				PDE10A		KCNQ4							GAL	ZFAND6	GABRP
531		TMEM132D		LRP2	IF17	PAFAH1B1		PHF8			ZEB2		HSF2				PDE1C		KCNQ5							GALC	ZFAT	GABRR1
532		TMEM132E		LRP8	IF2	MDGA1		PIAS1			ZNF80		HSPA1A				PDE2A		KDELR2							GALR1	ZNF266	GABRR2
533		TMEM98		LRPPRC	IF5	MDK		PIAS2			ZNF804A		HSPA1B				PDE5A		KDM5C							GALR3	ZNF678	GAD1
534		TMPRSS9		LRRC1	IFR1	MECP2		PIPOX			PRODH		HSPA1L				PDE6A		KHDRBS3							GAP43	ZPBP	GAD2
535		TNF		LRRC7	IFNB1	MED12		PITX1			POMC		HSPB1				PDE6C		KIAA1109							GAS2L1	ZPBP2	GADD45A
536		TNFRSF1B		LRRN1	IFNG	MEGF10		PITX2			SRR		HSPD1				PDYN		KIF21B							GATA2	ZPLD1	GAL
537		TOR1A		LRRN3	IFNGR1	MFI2		PKN2			GRIN2A		HSPG2				PER2		KIF4A							GCLC		GALC
538		TPH1		LZTS2	IFNGR2	MGAT4A		PKP1			RAI1		HTR2A				PER3		KIF5A							GCLM		GALR1
539		TPH2		MACROD2	IFNK	MIR137		PLEKHA7					HTRA1				PGP		KIF5C							GDF2		GALR3
540		TPSG1		MAGED1	IGF1	MIR137HG		PLXDC2					HTT				PHF6		KIR2DL2							GDNF		GAP43
541		TRH		MAGEL2	IGF1R	MIR206		PMM2					IAPP				PHF8		KIR2DL3							GEMIN4		GAS2
542		TRHR		MAOA	IGHG1	MIR2113		POMT1					IBD5				PHOX2B		KIR2DS2							GFRA1		GAS2L1
543		TRIM32		MAOB	IGHG2	MIR2682		POMT2					ICAM1				PHRF1		KLB							GFRA2		GATA2
544		TRIT1		MAP2	IGHM	MLC1		PON1					ICAM4				PIGA		KLHDC1							GFRA3		GDF2
545		TRPM7		MAP2K1	IGK	MMP10		PON2					ICOS				PLD5		KLKB1							GH1		GDF7
546		TRPV1		MAP2K2	IGKC	MMP3		PON3					ICOSLG				PMM2		KLRC4							GHRL		GDNF
547		TSC2		MAP3K14	CD101	MMP9		PRDM16					INS				PNPO		KP5							GIPR		GEMIN4
548		TSX		MAPK1	IKBKAP	2015-03-02		PRKAA1					IDDM3				POLG		KRAS							GJA1		GFRA3
549		TSPO		MAPK3	IKBKB	MPPE1		PRKACB					IDDM4				POLR3C		KRT38							GJA8		GGT1
550		TTC1		MAPK8IP2	IKBKE	MS		PROK2					SUMO4				POU6F2		KRT8							GJB6		GH1
551		TTR		MAPT	IKZF1	MTHFD1		PROKR2					IDDM8				PPP1R1B		KSR2							GLI2		GHRL
552		UBE3A		MARK1	IKZF3	MTHFR		PRR20A					IDE				PRKCB		L1CAM							GLO1		GIPR
553		UCN		MAZ	IL10	MTNR1A		PRRX1					IDUA				PRNP		LACE1							GLS		GIT1
554		UCP2		MBD1	IL10RA	MTNR1B		PRRX2					IFIH1				PROKR2		LACTB							GLS2		GJA1
555		UGDH		MBD3	IL10RB	MTR		PRSS35					IFNB1				PTEN		LAG3							GLUD1		GJA8
556		VEGFA		MBD4	IL11RA	MTRR		PRUNE					IFNG				PTGER3		LAMA4							GLUD2		GJB6
557		VIP		MBD5	IL12A	MUC1		PTCH1					IFNGR1				PTK2B		LAMB1							GLUL		GLI2
558		VIPR1		MBD6	IL12B	MUC4		PTCH2					IFNW1				PTPN22		LARGE							GMPS		GLO1
559		VIPR2		MBP	IL12RB1	MYO18B		PTEN					IGF1				PTPRD		LBP							G11		GLS2
560		WFS1		MC3R	IL12RB2	MYO5B		PTGFR					IGF1R				PXK		LCE3B							G12		GLUD1
561		YY1		MC4R	IL13	LCN		PTGS1					IGF2				RALBP1		LCE3C							G13		GLUD2
562		ZNF804A		MCC	IL13RA1	PEPLD		PTPN11					IGF2BP2				RASGRP1		LCN2							GI2		GLUL
563		CAT		MCHR1	IL13RA2	PG		PTPN3					IGF2R				RBFOX1		LCT							GS		GMPS
564		PALB2		MCM7	IL15	NBEA		PVR					IGFBP1				REEP5		LEPR							GNB1L		GNB2L1
565		SNCA		MCPH1	IL16	NCALD		PVRL1					IGFBP2				RELN		LIN28B							GNB2L1		GNB3
566		WWC1		MDGA2	IL17A	NCAM1		PVRL2					IGFBP3				RHAG		LIN7A							GNB3		GNL3
567		DPP6		MECP2	IL17F	NCAM2		PVRL3					IGFBP4				RHCG		LINC00426							GNL3		GNPAT
568		TOMM40		MED12	IL17RA	NCAN		QRSL1					IGFBP5				RNF213		LMAN1							GNPAT		GNRHR2
569		ADCY8		MED13L	IL18	NCBP2		RAB9BP1					IGFBP6				SACM1L		LPA							GNRHR2		GOLPH3
570		ADH1B		MEF2C	IL18RAP	NCKAP5		RAD50					IKZF1				SCN1A		LPIN2							GOLPH3		GPC1
571		NDUFAB1		MET	IL19	NCOA2		RAD51					IKZF4				SCN1B		LPL							GPC1		GPC6
572		MFAP3		MFSD6	IL1A	NCOR2		RAI1					IL10				SCN2A		LPP							GPC6		GPHN
573				MIB1	IL1B	NDE1		RARA					IL11				SCN2B		LRRK2							GPHN		GPM6A
574				MIR137	IL1F10	NDEL1		RARB					IL12A				SCN3A		LRRTM2							GPM6A		FFAR4
575				MIR21	IL36RN	NDN		RARG					IL12B				SCN5A		LSP1							ADGRA3		ADGRA3
576				MIR431	IL36A	NDST3		RASSF3					IL12RB1				SCN7A		LTA							GPR137B		ADGRG6
577				MKL2	IL37	NDUFAB1		RAX					IL12RB2				SCN8A		LTBP1							GPR17		GPR137B
578				MKRN3	IL36B	NDUFB6		RBFOX3					IL13				SCN9A		LTBP4							GPR50		GPR156
579				MOG	IL36G	NDUFS7		RDX					IL15				SERPINE1		LY86							GPR78		GPR17
580				MSN	IL1R1	NDUFV2		REN					IL17A				SETDB1		LY96							GPR85		GPR176
581				MSR1	IL1R2	NEK4		RERE					IL17RA				SETDB2		LYRM4							GPR88		GPR50
582				MT1A	IL1RL1	NET1		RET					IL17RB				SEZ6		MACC1							ADGRV1		GPR6
583				MTF1	IL1RN	NEUROD1		RFC1					IL17RE				SEZ6L2		MACROD2							GPRIN2		GPR78
584				MTHFR	IL2	NEUROD2		RFTN1					IL18				SH3BGRL2		MADCAM1							GPX1		GPR85
585				MTNR1A	IL20	NEUROD4		RIMS3					IL18R1				SHMT1		MAGI2							GPX3		GPR88
586				MTNR1B	IL21	NEUROD6		RIPK3					IL18RAP				SIGMAR1		MAN1A1							GRB10		ADGRV1
587				MTR	IL21R	NEUROG1		RNF217					IL19				SIRT1		MAP2K1							GRB2		GPRIN2
588				MTRR	IL22	NFIA		RNR1					IL1A				SLC17A8		MAP3K1							GRIA1		GPX3
589				MTX2	IL23A	NFIL3		RNR2					IL1B				SLC1A1		MAP3K14							GRIA2		GRB10
590				MUC1	IL23R	NGF		ROCK1					IL1R1				SLC1A2		MAP3K7							GRIA3		GRB2
591				MYH4	IL24	NGFR		ROCK2					IL1RAP				SLC22A4		TAB1							GRIA4		GRIA3
592				MYLIP	IFNLR1	NIPA1		ROR1					IL1RN				SLC25A27		MAPK1							GRID1		GRID2
593				MYO16	IL2RA	NLGN1		ROR2					IL2				SLC28A1		MAPK11							GRID2		GRIK1
594				MYO1A	IL2RB	NLGN2		RPGRIP1					IL20				SLC28A2		MAPK12							GRIK1		GRIK5
595				MYO1D	IL3	NLGN4X		RPL12					IL21				SLC29A1		MAPK13							GRIK2		GRIN2A
596				MYO9B	IL4	NNMT		RPN2					IL21R				SLC29A2		MAPK14							GRIK3		GRIN3A
597				MYT1L	IL4R	NOD2		RSPO3					IL23A				SLC29A4		MAPK3							GRIK4		GRIN3B
598				A15	IL5	NOS1		RUNX2					IL23R				SLC2A1		MAPT							GRIK5		GRK5
599				NBEA	IL6	NOS1AP		RWDD1					IL26				SLC2A3		MARCKS							GRIN1		GRK6
600				NCKAP1	IL6R	NOS2		RXRG					IL27				SLC4A3		MASP2							GRIN2A		GRM2
601				NCKAP5	IL6ST	NOS2P1		RYK					IL2RA				SLC6A1		MAX							GRIN2B		GRM3
602				NCKAP5L	IL7	NOS3		SALL1					IL2RB				SLC6A11		MBD5							GRIN2C		GRM4
603				NCOA5	IL7R	NOTCH3		SALL2					IL3				SLC6A14		MBD6							GRIN2D		GRM5
604				NDEL1	CXCL8	NOTCH4		SALL3					IL4				SLC6A2		MBL2							GRIN3A		GRM6
605				NDN	IL9R	NPAS2		SALL4					IL4R				SLC6A3		MC4R							GRIN3B		GRM7
606				NDNL2	IMPDH1	NPAS3		SAR1A					IL6				SLC6A4		MCAT							GRIP1		GRN
607				NDUFA5	IMPDH2	NPPA		SASH1					IL6R				SLC6A5		MCM9							GRK6		GRP
608				NDUFB6	INS	NPPB		SATB2					IL7R				SLC9A1		MDM2							GRM1		GRPR
609				NEDD4	IP6K3	NPPC		SC5D					ILF3				SLC9A3		MECP2							GRM2		GSK3A
610				NEFL	IRAK1	NPR1		SCD5					INPPL1				SMARCA2		MED12							GRM3		GSK3B
611				NELL1	IRAK1BP1	NPR2		SCML4					INSIG1				SMARCA4		MED24							GRM4		GSS
612				NEUROG1	IRAK3	NPR3		SCN3B					INSR				SMARCB1		MEF2C							GRM5		GSTA1
613				NF1	IRAK4	NPTX1		SCRIB					PDX1				SMARCE1		MEFV							GRM6		GSTO1
614				NFIA	IRF1	NPTX2		SCYL1					IRF5				SMS		MEP1A							GRM7		GSTT2
615				NFIL3	IRF2	NPY		SDC2					IRF8				SP25		MET							GRM8		GSTZ1
616				NGF	IRF3	NPY1R		SEC14L2					IRS1				SND1		METTL23							GRN		GTF2H1
617				NGFR	IRF4	NPY2R		SERINC1					IRS2				SOD2		MGAT3							GRPR		GUCY1B2
618				NHLRC1	IRF5	NPY5R		SERPI6					IRS4				SORCS1		MGLL							GSK3A		GULP1
619				NIPA1	IRF6	NQO1		SERPINE1					ITGA2				SORCS3		MICA							GSK3B		GYS2
620				NIPA2	IRF7	NR1D1		SET					ITGA2B				SPG11		MICAL1							GSS		HABP2
621				NIPBL	IRF8	NR1I2		SRSF3					ITGA4				SPG21		MICB							GSTA1		HAPLN1
622				NKX2-5	IRGM	NR2E1		SRSF5					ITGAM				SPON1		MIF							GSTM1		HAPLN2
623				NLGN1	ITGA1	NR2F2		SRSF9					ITGB2				SRPX2		MIR1468							GSTO1		HAPLN3
624				NLGN2	ITGA2	NR3C1		SH2D3C					ITGB3				ST3GAL6		MIR146A							GSTP1		HAPLN4
625				NLGN3	ITGA2B	NR3C2		FBXW4					ITPR3				STAT4		MIR196A2							GSTT1		HCRT
626				NLGN4X	ITGA4	NR4A1		SHH					IV				STK38		MIR499A							GSTT2		HCRTR1
627				NLGN4Y	ITGAL	NR4A2		SHMT1					JAG1				STS		MLH1							GSTZ1		HCRTR2
628				NLRP3	ITGAM	NR4A3		SHMT2					JAZF1				STX1A		MLX							GUCY1B2		HDAC10
629				NOS1	ITGAV	NRAP		SIX1					KCNJ11				STXBP1		MMD2							GULP1		HDAC2
630				NOS1AP	ITGAX	NRCAM		SIX3					KCNMA1				SV2A		MMP1							GYS2		HDAC3
631				NOS2	ITGB1	NRG1		SIX6					KCNQ1				SV2B		MMP10							HABP2		HDAC4
632				NOSTRIN	ITGB2	NRG2		SKI					KDR				SV2C		MMP12							HAPLN1		HDAC9
633				NPAS2	ITGB3	NRG3		SLC12A5					CEP162				SYN2		MMP13							HAPLN2		HDC
634				NPTX2	ITGB4	NRGN		SLC19A1					KIAA1109				SYNE1		MMP14							HAPLN3		HFE
635				NPY	ITLN1	NRP1		SLC1A3					KIF5A				SYNGAP1		MMP2							HAPLN4		HHAT
636				NPY1R	ITPA	NRXN1		SLC23A2					KIF6				SYT1		MMP28							HCRT		HIF1A
637				NPY2R	ITPKB	NRXN2		SLC25A13					KIR2DL1				SYT11		MMP3							HCRTR1		HINT1
638				NPY5R	ITPR3	NRXN3		SLC25A25					KIR2DL2				TAP1		MMP7							HCRTR2		HIPK3
639				NR2E1	ITSN2	NSD1		SLC26A2					KIR2DL3				TBX21		MMP8							HDAC10		HIST1H1B
640				NR3C2	JAK2	NSF		SLC2A12					KIR2DL4				TCN2		MMP9							HDAC2		HIST1H2AG
641				NR4A2	JAZF1	NSMCE2		SLC2A14					KIR2DL5A				TGFBR2		MOCOS							HDAC3		HIST1H2BJ
642				NRAS	JMJD1C	NSUN4		SLC2A3					KIR2DL5B				TIMELESS		MORC4							HDAC4		HLA-A
643				NRCAM	JMY	NT3		SLC30A1					KIR2DP1				TIRAP		2015-03-02							HDAC9		HLA-B
644				NRG1	JUN	NT5DC1		SLC30A4					KIR2DS1				TLR4		MPO							HDC		HLA-C
645				NRP2	KC5	NTF3		SLC30A5					KIR2DS2				TLR9		MRPL19							HFE		HLA-DMB
646				NRXN1	KDM5A	NTF4		SLC39A1					KIR2DS3				TNF		MRPS9							HHAT		HLA-DOA
647				NRXN2	KDR	NTRK1		SLC39A3					KIR2DS4				TNFRSF13B		MS							HINT1		HLA-DPA1
648				NRXN3	KIAA0319	NTRK2		SLC4A10					KIR2DS5				TNFRSF21		MS4A1							HIPK3		HLA-DPB1
649				NSD1	KIAA0391	NTRK3		SLC6A4					KIR3DL1				TNFSF4		MSMB							HIST1H1B		HLA-DQA1
650				NSF	KIAA1109	NTS		SLC7A11					KIR3DL2				TOMM40		MST1							HIST1H2AG		HLA-DQA2
651				NTF3	PPP1R18	NTSR1		SLCO2A1					KIR3DL3				TP53		MST1R							HIST1H2BJ		HLA-DQB1
652				NTF4	KIF21B	NTSR2		SMAD1					KIR3DS1				TPH1		MT1A							HLA-A		HLA-DRB1
653				NTNG1	KIF5A	NUMB		SMAD2					KIRREL				TPH2		MT1B							HLA-B		HLA-DRB3
654				NTRK1	KIFC1	NXN		SMAD3					KLF11				TPP1		MT1E							HLA-C		HLA-DRB4
655				NTRK2	KIR2DL1	OCA2		SMAD4					KLF14				TREX1		MT1F							HLA-DMB		HLA-DRB5
656				NTRK3	KIR2DL2	TENM4		SMARCA2					KLF5				TRIM32		MT1G							HLA-DOA		HLA-E
657				NXF5	KIR2DL3	OLIG3		SI1					KLHDC1				TRPA1		MT1H							HLA-DPA1		HLA-F-AS1
658				NXPH1	KIR2DL4	OPA1		SI2					KLRAP1				TRPC4		MT1M							HLA-DQA1		HLA-J
659				OCA2	KIR2DL5A	OPRD1		SP25					KNG1				TSC1		MT1X							HLA-DQB1		HMG20A
660				ODF3L2	KIR2DL5B	OPRK1		SP91					KP5				TSC2		MT2A							HLA-DRB1		HMGXB4
661				OGT	KIR2DP1	OPRL1		SNX16					LACE1				TSPAN12		MT3							HLA-DRB3		HMGA2
662				OMG	KIR2DS1	OPRM1		SNX3					LAG3				TTR		MT4							HLA-E		HMX3
663				OPHN1	KIR2DS2	OS9		SNX30					LAMA4				TUBGCP5		MTHFR							HLA-F-AS1		HNF4A
664				OPRD1	KIR2DS3	OSM		SOD1					LCAT				UBE3C		MTMR3							HLA-J		HNMT
665				OPRK1	KIR2DS4	OTX2		SOD2					LCN1				UBR5		MTR							HMG20A		HOMER1
666				OPRL1	KIR2DS5	OXT		SOD3					LCN2				UCN		MTRR							HMGXB4		HOMER2
667				OPRM1	KIR3DL1	OXTR		SOX1					LCT				UCN2		MUC1							HMGA2		HOMER3
668				OR1C1	KIR3DL2	P2RX4		SOX2					LDLR				UGT1A1		MUC19							HMX3		HOXA1
669				OSBPL6	KIR3DL3	P2RX7		SOX5					LEP				UGT1A3		MUTYH							HNF4A		HP
670				OTX1	KIR3DP1	PAH		SOX9					LEPR				UGT1A4		MVK							HNMT		HPS4
671				OXT	KIR3DS1	PAK7		SP100					LGALS1				UGT1A6		MYD88							HOMER1		HRH2
672				OXTR	KIT	PALB2		SP8					LGALS3				UGT1A9		MYLIP							HOMER2		HRH3
673				P2RX4	KLF12	PARD6B		SPAM1					LHCGR				UGT2B7		MYLK							HOMER3		HRH4
674				PAFAH1B1	KLHDC1	PAWR		SPARC					LIMK2				UPP2		MYO9B							HOXA1		HS3ST2
675				PAH	KLK1	PBRM1		SPP1					LINC01194				UST		T1							HP		HS3ST5
676				PANX1	KLRC1	PC		SPRY2					LIPC				VAMP2		T2							HPS4		HSD11B1
677				PANX2	KLRC2	PCDHA1		SPTLC1					LIPG				VDR		T8							HRH1		HSD11B2
678				PARD3B	KLRD1	PCLO		SRBD1					LM				VIP		T9							HRH2		HSD17B12
679				PARK2	KLRK1	PCNT		ST18					LMO7				VIPR2		NCALD							HRH3		HSD17B3
680				PAX5	KP1	PCYT1A		STAT3					LMOD1				VPS13B		NCF1							HRH4		HSD3B1
681				PAX6	KREMEN1	PDE10A		STAT5B					LPA				VPS33B		NCF2							HS3ST2		HSP90B1
682				PCBD1	L1CAM	PDE4B		STK32B					LPAL2				VRK2		NCF4							HS3ST5		HSPA5
683				PCDH10	LAIR2	PDE4D		STOM					LPAR3				WNT7A		NDP							HSD11B1		HSPA8
684				PCDH15	LAMA1	PDLIM5		STRA6					LPL				WWC1		NDST3							HSD11B2		HTR1A
685				PCDH19	LAMC1	PDPR		STX18					LPO				XBP1		NDUFAB1							HSD3B1		HTR1B
686				PCDH8	LAT	PDXK		SULT1A1					LPP				YWHAE		NDUFB6							HSP90B1		HTR1E
687				PCDH9	LBH	PDYN		SUMO1					LRAT				ZBTB32		NELL1							HSPA1A		HTR1F
688				PCDHA@	LCE3B	PENK		SUMO2					LRP1				ZEB2		NFATC2							HSPA1B		HTR2A
689				PCDHA1	LCE3C	PER1		SUMO3					LRP2				ZFYVE26		NFE2L2							HSPA1L		HTR2B
690				PCDHA10	LCK	PER2		SUSD1					LRP5				ZNF80		NFKB1							HSPA5		HTR2C
691				PCDHA11	LCP2	PER3		SYCP3					LRP6				DEPDC5		NFKBIA							HSPA8		HTR3A
692				PCDHA12	LDLR	CDK14		TAAR6					LRPAP1				MED12		NFKBIL1							HSPG2		HTR3B
693				PCDHA13	LECT1	PHOX2B		TAC3					LRRC7				KDM5C		NGF							HTR1A		HTR3C
694				PCDHA2	LEMD2	PI4K2B		TACR3					LTA				SMC1A		NICN1							HTR1B		HTR3D
695				PCDHA3	LEP	PI4KA		TAP1					LTB4R				CUL4B		NIPA1							HTR1D		HTR3E
696				PCDHA4	LGALS2	PICK1		TAP2					LTC4S				IRS2		NKAP							HTR1E		HTR5A
697				PCDHA5	LGALS3	PIK3C2A		TBC1D2					LY6G5B				UBE2A		NKX2-3							HTR1F		HTRA1
698				PCDHA6	LIF	PIK3C3		TBC1D21					LYZL1				AP1S2		NLGN2							HTR2A		HTT
699				PCDHA7	LILRA2	PIK3CG		TBK1					MALT1				INSR		NLRP1							HTR2B		ICAM1
700				PCDHA8	LILRA3	PIP4K2A		TBX1					MAN1A1				ZDHHC9		NLRP10							HTR2C		ICOSLG
701				PCDHA9	LILRB1	PKIA		TBX10					MAP2K4				PEX10		NLRP11							HTR3A		IDO1
702				PCDHAC1	LILRB4	PLA2G2D		TBX15					MAPK14				POR		NLRP12							HTR3B		IFI44L
703				PCDHAC2	LMAN1	PLA2G4A		TBX21					MAPK3				OPHN1		NLRP13							HTR3C		IF21
704				PCDHGA11	LPAR1	PLAA		TBX22					MAPK8				PPARG		NLRP14							HTR3D		IFR1
705				PDE1C	LPP	PLCB1		TBX4					MAPT				ATRX		NLRP2							HTR3E		IFNG
706				PDE4A	LRP5	PLCB4		TCEAL1					MARCKS				RORA		NLRP3							HTR4		IFNGR1
707				PDE4B	LRRC18	PLCD1		TCF21					MBD2				RORB		NLRP4							HTR5A		IFNW1
708				PDZD4	LRRC20	PLCD4		TCN1					MBL2				SNORD94		NLRP5							HTR6		IGF1
709				PDZK1	LRRK2	PLCE1		TCN2					MBP				TIMP4		NLRP6							HTR7		IGF1R
710				PECR	LSM2	PLCG1		TCOF1					MC4R				UPF3B		NLRP7							HTRA1		IGF2
711				PER1	LST1	PLCG2		TERT					MCAM				AKT1		NLRP8							HTT		IGF2BP2
712				PER2	LTA	PLCXD3		TFAP2A					MCF2L2				SLC9A6		NLRP9							ICAM1		IGF2R
713				PEX7	LTB	PLD1		TGFA					MCL1				IQSEC2		NM							IDO1		IGFBP1
714				CDK14	LTBR	PLD2		TGFB1					MCM9				DLG3		NMRK1							IFI44L		IGFBP3
715				PHF2	LUM	PLEKHA5		TGFB2					MCTP2				MSR1		NOS1							IFNG		IK
716				PHF8	LY6G5B	PLEKHB1		TGFB3					MFAP3				PAX5		NOS2							IGF1		IL10
717				PIK3CA	LY6G5C	PMCH		TGFBR1					MIA3				LAT		NOS3							IGF1R		IL10RA
718				PIK3CG	LY6G6C	PNMT		TGFBR2					MICA				DYRK1A		NOTCH4							IGF2		IL10RB
719				PIK3R1	LY6G6E	POFUT2		TGFBR3					MICAL1				KIF3A		NOX3							IGF2BP2		IL12A
720				PIK3R2	LY6G6F	POLG		TGIF1					MICB				CD14		NPS							IGF2R		IL12B
721				PINX1	LY9	POMC		TGM2					MIF				TRIP12		NPSR1							IGFBP3		IL12RB1
722				PITX1	LYN	PON1		THADA					MIOX						NQO1							IL10		IL13
723				PITX3	LYPLA2P1	POU3F2		THRB					MIR128-1						NR0B1							IL10RA		IL17A
724				PLAUR	LYRM4	PPARD		TIMP1					MIR146A						NR0B2							IL12A		IL18
725				PLCB1	MAFB	PPARGC1A		TIMP2					MIR27A						NR1D1							IL12B		IL18BP
726				PLCD1	MAL	PPM1H		TIMP3					MIRLET7A2						NR1H2							IL12RB1		IL18RAP
727				PLD5	MAN2A1	PPP1R1B		TLR2					MITF						NR1H4							IL13		IL19
728				PLN	MAOA	PPP1R2		TLR4					MLX						NR1I2							IL18		IL1A
729				PLX4	MAP2K3	PPP2R2C		TMCO1					MLXIPL						NR2E1							IL18BP		IL1B
730				PNOC	MAP2K6	PPP3CC		TMEFF1					MLYCD						NR2F2							IL18RAP		IL1R1
731				POGZ	MAP3K1	PREB		TMEM182					MME						NR3C1							IL19		IL1R2
732				POMC	MAP3K14	PREP		TMEM38B					MMP1						NR3C2							IL1A		IL1RAPL1
733				POMGNT1	MAP3K7	PRKCA		TMTC2					MMP10						NR5A2							IL1B		IL2
734				PON1	TAB1	PRKCZ		TNC					MMP11						NRAP							IL1R1		IL21
735				POR	TAB2	PRL		TNF					MMP12						NRXN1							IL1RAPL1		IFNL3
736				POT1	MAPK13	PRLR		TNFRSF10B					MMP13						NSD1							IL1RN		IL2RB
737				POU6F2	MAPK14	PRNP		TNFRSF1A					MMP14						NSF							IL2		IL3
738				PPFIA1	MAPKAPK2	PRODH		TNNT3					MMP15						NSUN2							IL21		IL33
739				PPIG	MAS1L	PROKR2		TNS1					MMP16						NT5DC1							IFNL3		IL4
740				PPP1R1B	MAS1LP1	PRR5		TP53					MMP17						NT5E							IL2RB		IL4R
741				PPP1R3F	MASP1	PRR5-ARHGAP8		TP63					MMP19						NUDT15							IL3		IL5
742				PPP4C	MAVS	PRSS35		TP73					MMP2						NUS1							IL3RA		IL6
743				PRICKLE1	MBD4	PSMD9		TPH2					MMP20						NXF5							IL4		IL6R
744				PRICKLE2	MBL2	PSRC1		TRIM14					MMP24						NXPH1							IL4R		CXCL8
745				PRKCB	MBP	PTGER4		TRPM5					MMP25						OBSL1							IL5		IL9
746				PRKD1	MCCD1	PTGFR		TRPS1					MMP26						OCA2							IL6		IMMP2L
747				PRL	MDC1	PTGIR		TTF2					MMP27						OGG1							IL6R		IMPA2
748				PRLR	MDGA2	PTN		TTLL11					MMP28						OLIG3							IL9		IMPDH2
749				PRODH	MDM2	PTPN22		TTPA					MMP3						OPHN1							IMMP2L		INPP4B
750				PRSS38	MECP2	PTPRD		TUBA1A					MMP7						OPLAH							IMPA2		INS
751				PRUNE2	MEFV	PTPRG		TULP3					MMP8						OPRM1							IMPDH2		INSIG1
752				PSD3	MERTK	PTPRN2		TWIST1					MMP9						OR2B11							IDL		INSIG2
753				PSMB5	METTL9	PTPRO		TXNRD2					MMS22L						OR5V1							INPP4B		IPO5
754				PSMD10	MFGE8	PVALB		TYMS					MOG						ORMDL3							INSIG1		IRS1
755				PTCHD1	MIA3	PYY		UBE2D3					MOK						OS9							INSIG2		IRS3P
756				PTEN	MICA	QDPR		UFD1L					MPO						OSTF1							IPO5		IRS4
757				PTGER3	MICB	RAB2A		UGT1A7					MRAS						OSTM1							IRS1		ITGA3
758				PTGIR	MIF	RANGAP1		VAMP5					MS						OTUD3							IRS3P		ITGA4
759				PTGS2	MIR1468	RAPGEF4		VAMP8					MS4A1						OXT							IRS4		ITGA8
760				PTK2	MIR146A	RARA		VAV2					MS4A2						OXTR							ITGA3		ITGAV
761				PTPN11	MIR196A2	RARB		VAV3					MSH5						P2RX7							ITGA4		ITGB1
762				PTPN5	MIR499A	RARG		VAX1					MSR1						P2RY4							ITGA8		ITGB2
763				PTPRB	MKNK1	RBFOX1		VAX2					MT1A						P4HA2							ITGAV		ITGB3
764				PTPRC	MLN	RELN		VCL					MT1E						PADI4							ITGB1		ITGB8
765				PTPRN2	MMEL1	RETN		VEGFA					MT2A						PAK3							ITGB3		ITPR1
766				PTPRT	MMP1	RFC4		VSX2					MTCH2						PALB2							ITGB8		JAG2
767				PTPRZ1	MMP12	RFX4		WDR36					MTHFD1L						PARD3							ITIH1		JARID2
768				PTS	MMP13	RGS4		WHSC1					MTHFR						PBX2							ITIH3		KALRN
769				PXDN	MMP14	RGS5		WNK3					MTHFS						PC							ITIH4		KATL2
770				PYY	MMP2	RNF213		WNT10A					MTNR1A						PCDH19							ITPR1		KCNE1
771				QDPR	MMP3	RNPEPL1		WNT11					MTNR1B						PCYT1A							JAG2		KCNE2
772				RAB11FIP5	MMP7	RNR1		WNT3					MTR						PDCD1							JARID2		KCNH1
773				RAB19	MMP9	ROR1		WNT3A					MTRNR2L1						PDE4D							KALRN		KCNH2
774				RAB39B	MNDA	RORA		WNT4					MTRR						PDGFB							KCB1		KCNH5
775				RAC1	MOB3B	RORB		WNT5A					MTTP						PDGFRA							KCNE1		KCNJ10
776				RAF1	MOG	RPL23P8		WNT6					MUTYH						PDGFRB							KCNE2		KCNJ11
777				RAI1	MPG	RPSAP30		WNT7A					MYC						PDIA4							KCNH1		KCNJ3
778				RAPGEF4	MPO	RPTOR		WNT7B					MYH9						PDLIM1							KCNH2		KCNMA1
779				RARA	MRPS18B	RTN4		WNT8A					MYO16						PDPR							KCNH5		KCNN3
780				RARB	MS	RTN4R		WNT9B					MYO5C						PDSS2							KCNJ10		KCNQ1
781				RARG	MS4A1	RXRA		WSB1					MYO9B						PDXDC1							KCNJ11		KCNQ2
782				RASD1	MSH5	RXRB		XPOT					MYSM1						PDZD3							KCNJ3		KCNQ5
783				RASGRP1	MSRA	RXRG		XRCC1					DSYN1						PECAM1							KCNJ6		KIAA0319
784				RASSF5	MST1	S100B		XRCC3					T2						PER3							KCNMA1		KIF2A
785				RB1CC1	MSX2	S1PR1		ZEB2					NCALD						PGAP1							KCNN3		KIF3A
786				RBFOX1	MTHFD1	SCG5		ZIC2					NCR3						PGK1							KCNQ1		KIF5C
787				RBM8A	MTHFR	SCN7A		ZNF189					NCSTN						PGLYRP1							KCNQ2		KLF13
788				RBMS3	MTNR1A	SCN8A		ZNF202					NDST3						PGLYRP2							KCNQ5		KLF5
789				REEP3	MTNR1B	SCT		ZNF219					NDUFB6						PGLYRP3							KIAA0319		KLK8
790				RELN	MTR	SCZD10		ZNF385B					NEDD4L						PGLYRP4							KIF2A		KNTC1
791				RERE	MTRR	SDC2		ZNF431					NEGR1						PHF11							KIF3A		KREMEN1
792				RETN	MUC19	SDCCAG8		ZNF462					NEUROD1						PHF6							KIF5C		L1CAM
793				RFC1	MUC21	SDK1		ZNF469					NEUROD2						PHGDH							KLF13		LAMB2
794				RFWD2	MUC5B	SEMA3D		ZNF618					NEUROG3						PHOX2B							KLF5		LASP1
795				RGS7	MYD88	SERPI1		ZNF644					NFAT5						PIK3CA							KLK8		SKOR1
796				RHOXF1	MYH9	SERPI6		ZNF714					NFKB1						PKIB							KMO		LDHA
797				RIMS1	MYL8P	SEZ6L		ZP4					NFKBIA						PLA2G2E							KP1		LEP
798				RIMS3	MYO18B	SH3KBP1		ARF6					NFKBIL1						PLA2G7							KP3		LEPR
799				RNPS1	MYO3A	SHANK2		FRMD4A					NFRKB						PLCE1							KREMEN1		LGI1
800				ROBO1	MYO9B	SHANK3		DYRK1A					NGF						PLEKHG3							L1CAM		LIF
801				ROBO2	MYT1L	SHBG		UBL4A					NLRP1						PLP1							LAMB2		LIFR
802				ROBO3	A10	SHMT1		HAP1					NLRP3						POFUT2							LASP1		LIN7A
803				ROBO4	MPT	SHMT2		HSP90B2P					NOD1						POMC							LEP		LIN7B
804				RORA	T1	SIRT1		FAR2					NOS1						POMK							LEPR		LIN7C
805				RPL10	T2	SLC12A6		PHF12					NOS1AP						POMT1							LGI1		LIPF
806				RPP25	V2	SLC15A1		PKDREJ					NOS2						POMT2							LIF		LMAN2L
807				RPS6KA2	NBN	SLC17A6		GGA3					NOS3						PON1							LIFR		LMO1
808				RPS6KA3	NCF1	SLC17A7		ARHGEF12					NOTCH2						PON2							LIN7A		LMOD1
809				RS1	NCF2	SLC18A1		FREM3					NOTCH3						POPDC3							LIN7B		LMOD2
810				RXRA	NCR3	SLC18A2		HPN					NOTCH4						POU2F1							LIN7C		LMOD3
811				RXRB	ZNRD1-AS1	SLC1A1		LRP12					NOX1						POU3F3							LIPF		LMX1A
812				RXRG	NDST3	SLC1A2		OR4M2					NOX4						PPARA							LMAN2L		LMX1B
813				RYR3	NDUFAB1	SLC1A3		TCEB3					NPC1						PPARD							LMO1		LPAR1
814				SAE1	NDUFS4	SLC1A4		WNT5B					NPHS1						PPARG							LMOD1		ADGRL3
815				SATB2	NELL1	SLC1A6		SLC7A5					NPHS2						PPARGC1A							LMOD2		LPL
816				SBF1	NEU1	SLC1A7		DIEXF					NPPA						PPIA							LMOD3		LRP1
817				SCFD2	NFAT5	SLC22A6		PITPNC1					NPPB						PPIL6							LMX1A		LRP2BP
818				SCG5	NFATC1	SLC24A3		IFNG					NPY						PPP2R5E							LMX1B		LRP8
819				SCN1A	NFATC2	SLC25A12		KIF7					NPY2R						PPP3R2							LPL		LRPAP1
820				SCN2A	NFATC3	SLC2A2		PAH					NQO1						PQBP1							LRP1		LRRC7
821				SCN7A	NFATC4	SLC2A3		NHLH1					NR1H2						PRDM1							LRP2BP		LRRK2
822				SCN8A	NFE2L2	SLC30A4		CEBPB					NR1H4						PRDX5							LRP8		LRRTM2
823				SCP2	NFKB1	SLC30A8		TNIP1					NR2E1						PREP							LRPAP1		LRRTM3
824				SDC2	NFKB2	SLC38A1							NR2F2						PRG2							LRRC7		LRRTM4
825				SDK1	NFKBIA	SLC39A3							NR3C1						PRG3							LRRK2		LSAMP
826				SEMA5A	NFKBIB	SLC39A8							NR5A2						PRKAR1A							LRRTM1		LSM1
827				SERPINE1	NFKBIE	SLC6A1							NRF1						PRKCE							LRRTM2		LTA
828				SETBP1	NFKBIL1	SLC6A11							NRP1						PRODH							LRRTM3		LUC7L3
829				SETD2	NHLH2	SLC6A12							NT5C2						PSMB5							LRRTM4		LYRM4
830				SETD5	NKAPL	SLC6A13							NT5DC1						PSMD1							LSAMP		MACF1
831				SETDB1	NKIRAS1	SLC6A2							NUCB2						PSMD3							LSM1		MACROD2
832				SETDB2	NKIRAS2	SLC6A3							NUDT1						PSMG1							LTA		MAD1L1
833				SEZ6L2	NKX2-3	SLC6A4							NUS1						PSORS1C1							LYRM4		MAGEL2
834				SFT2D1	NKX2-5	SLC6A5							OAS1						PSRC1							MACF1		MAGI1
835				SGSH	NLRC4	SLC6A9							OAS2						PSTPIP1							MACROD2		MAGI2
836				SGSM3	NLRP1	SLITRK1							OAS3						PSTPIP2							MAD1L1		MAOA
837				SH3KBP1	NLRP3	SLITRK2							OCA2						PTGER4							MAG		MAOB
838				SHANK1	NMT2	SLITRK6							OGG1						PTGS1							MAGEL2		MAP1A
839				SHANK2	NOD1	SLTM							OGT						PTGS2							MAGI1		MAP1B
840				SHANK3	NOS1	SMG6							OLIG3						PTPN11							MAGI2		MAP2K5
841				SHBG	NOS2	SP23							OLR1						PTPN2							MAOA		MAP3K3
842				SHH	NOS3	SP25							OPRM1						PTPN22							MAOB		MAP3K7
843				SHMT1	NOTCH4	SP29							OR2AK2						PTPN6							MAP1A		MAP4
844				SLC12A6	NPHS2	SP91							OR2L13						PTPRC							MAP1B		MAP6
845				SLC13A1	NPM1	SNCA							OR2L8						PTPRD							MAP3K3		MAPK1
846				SLC16A3	NPSR1	SOD2							OS9						PTRF							MAP4		MAPK14
847				SLC16A7	NQO1	SORCS2							OSTM1						PUS10							MAP6		MAPK3
848				SLC19A1	NQO2	SOX2-OT							OTC						PYY							MAPK14		MAPK8IP1
849				SLC1A1	NR2F2	SP4							P2RX7						QRSL1							MAPK3		MAPK8IP2
850				SLC1A3	NR3C1	SP8							P2RY12						RAB18							MAPK8IP1		MAPKAPK3
851				SLC22A15	NRM	SPAG16							PADI4						RAB32							MAPK8IP2		MAPT
852				SLC24A2	NRXN3	SPR							PAH						RAB3GAP1							MAPKAPK3		MATK
853				SLC25A12	NTNG1	SPTLC3							MTPAP						RAB3GAP2							MAPT		MBD1
854				SLC25A13	OAS1	SRD5A1							PAPPA						RAB40AL							MATK		MBD2
855				SLC25A14	OAS2	SRD5A2							PARD6A						RAC1							MBD1		MBD3
856				SLC25A24	OAS3	SRR							PARK2						RAC2							MBD2		MC2R
857				SLC25A27	OAZ1	SST							PARL						RAF1							MBD3		MC3R
858				SLC29A4	OGG1	SSTR1							PARP1						MOK							MBP		MC4R
859				SLC30A4	OLIG3	SSTR2							PAX2						RAI1							MC2R		MC5R
860				SLC30A5	OPN1LW	SSTR3							PAX4						RALBP1							MC3R		MCHR2
861				SLC35A3	OPRM1	SSTR4							PC						RARRES2							MC4R		MCL1
862				SLC38A10	OR11A1	SSTR5							PCBD1						RAVER2							MC5R		MCPH1
863				SLC39A11	OR12D2	ST3GAL1							PCIF1						RBP2							MCHR1		MCTP2
864				SLC4A10	OR12D3	ST7							PCK2						RBP4							MCHR2		PAFAH1B1
865				SLC6A1	OR14J1	ST8SIA2							PCSK1						REEP6							MCPH1		MDK
866				SLC6A14	OR2B3	STAC							PCSK2						REG1A							MCTP2		MDM2
867				SLC6A2	OR2H1	STIM1							PCSK9						REG3A							PAFAH1B1		MDM4
868				SLC6A3	OR2H2	STK24							PCYT1A						REL							MDGA1		MED15
869				SLC6A4	OR2J2	STX1A							PDCD1						RETN							MDK		MEFV
870				SLC6A8	OR2J3	SUMO1P1							PDCD1LG2						REV3L							MDM2		MEGF10
871				SLC7A5	OR2W1	VAMP7							PDCD2						RFC1							MECP2		MEIS1
872				SLC9A6	OR5V1	SYN1							PDE4D						RFX6							MED12		MEIS2
873				SLC9A9	ORAI1	SYN2							PDGFRA						RGMA							MED15		MET
874				SLIT3	ORMDL3	SYN3							PDGFRB						RHOA							MEGF10		MGLL
875				SLITRK5	OS9	SYNE1							PDR						RIPK2							MEIS2		MICA
876				SMG6	OSMR	SYNGR1							PDSS2						RSE3							MET		MICB
877				SMO	P2RX7	SYNJ1							PEA15						RSET2							MGAT1		MIF
878				SP25	PADI2	SYT1							PECAM1						RNF123							MGLL		MIR146A
879				SND1	PADI4	T							PEMT						RNF128							MICB		MIR181B1
880				SNRPN	PALB2	TAAR6							PGM1						RNF186							MIR137		MIR181B2
881				SNTG2	PARK2	TAC1							PGM3						RNPEPL1							MIR137HG		MIR182
882				SNX19	PARP1	TAC3							PGR						RNR2							MIR146A		MIR185
883				SOD1	PAX2	TACR1							PHACTR1						RORB							MIR181B1		MIR198
884				SORCS1	PBX2	TACR2							PHACTR2						ROS1							MIR181B2		MIR206
885				SORCS3	PDCD1	TAF3							PHEX						RPF2							MIR185		MIR24-1
886				SOX5	PDCD1LG2	TAOK2							PHF12						RPL7							MIR198		MIR24-2
887				SPAST	PDE2A	TAP2							PHLPP1						RPL9							MIR206		MIR26B
888				SPON1	PDE3A	TBX1							PHOX2B						RPLP0							MIR24-1		MIR30B
889				SPR	PDZD2	TCF4							PHTF1						RPS23							MIR24-2		MIR30E
890				SRC	PECAM1	TCF7L1							PIGN						RPS6KA3							MIR26B		MIR499A
891				SRD5A1	PEX5L	TCF7L2							PIK3CA						RPS9							MIR30B		MIR92A1
892				SRD5A2	PFDN6	TCTEX1D2							PIK3CD						RRM2B							MIR30E		MIR92A2
893				SRY	PGR	TDO2							PIK3R1						RSPH6A							MIR499A		MITF
894				ST7	PHF1	TDRD9							PIP4K2B						RTEL1							MIR92A1		MLC1
895				ST8SIA2	PHIP	TEAD1							PKD2						RUNX1							MIR92A2		MLEC
896				STK38	PHLDB1	TFAP2B							PKIB						RUNX3							MITF		MMP16
897				STK39	PHRF1	TFIP11							PLA2G2D						RXRA							MLC1		MMP2
898				STS	PIBF1	TFRC							PLA2G4A						S100A12							MLEC		MMP3
899				STX1A	PIK3C3	TGIF1							PLA2G7						S100A8							MMP16		MPO
900				STXBP1	PIP4K2C	TGOLN2							PLAGL1						S100A9							MMP3		MPP2
901				STXBP5	PKN1	TH							PLAT						S100Z							MMP9		MPP3
902				SUCLG2	PLAT	THSD7A							PLAU						SAA1							MOG		MPZ
903				SULT2A1	PLAU	TIMELESS							PLEKHH2						SBNO2							MPO		MPZL1
904				SUMO1	PLAUR	TLR2							PLG						SCD							MPP2		MS
905				SUV420H1	PLB1	TLR4							PLTP						SCML4							MPP3		MS4A3
906				SYAP1	PLCG1	TM4SF19							PLXDC2						SCN1A							MPZ		MSRA
907				SYN1	PLCL1	TMCO1							PNPLA3						SCN5A							MPZL1		MST1R
908				SYN2	PLCL2	TMEM44							POFUT2						SCUBE3							MSRA		MSX1
909				SYN3	PLD4	TNF							POLG						SELE							MST1R		MSX2
910				SYNE1	POFUT2	TNK2							POMC						SELL							MTHFD1		MTHFD1
911				SYNGAP1	PON1	TNNI3K							PON1						SELP							MTHFR		MTHFR
912				SYT17	PON3	TOM1							PON2						SEPHS1							MTIF2		MTIF2
913				SYT3	POU5F1	TP53							POPDC3						SEPSECS							MTMR12		MTMR12
914				T	PPARG	TPH1							POR						SERPI1							MTNR1A		MTNR1A
915				TAC1	PPARGC1B	TPH2							POSTN						SERPINE1							MTNR1B		MTNR1B
916				TAF1C	PPIA	TRAF3IP1							POU2F1						SERTAD1							MTR		MTTP
917				TAF1L	PPM1H	TRANK1							PPA1						SESN1							MTRR		BLOC1S5
918				TAOK2	PPP1R10	TRDN							PPARA						SETBP1							MTTP		MVK
919				TAS2R1	PPP1R11	TRH							PPARD						SFTPD							BLOC1S5		MX2
920				TBC1D5	PPP1R9A	TRHR							PPARG						SHANK2							MYH11		MYH10
921				TBC1D7	PPP2CA	TRIM9							PPARGC1A						SHANK3							MYH13		MYH11
922				TBL1X	PPT2	TRP-AGG2-3							PPARGC1B						SIGLEC8							MYH9		MYH13
923				TBL1XR1	PRDM1	TRPA1							PPIL6						SLC10A2							MYLIP		MYH9
924				TBL1Y	PRF1	TRPC4AP							PPT2						SLC11A1							MYO16		MYLIP
925				TBR1	PRKCB	TRPM2							PRDM2						SLC15A1							MYO18B		MYO16
926				TBX1	PRKCH	TSC1							PREP						SLC15A4							MYO5B		MYO18B
927				TCF20	PRKCQ	TSC2							PREX1						SLC16A10							MYO9B		MYO5B
928				TCF4	PRKRA	TSX							PRF1						SLC16A2							MYT1L		MYO9B
929				TCF7L2	PRL	TSX-DISC1							PRKAA1						SLC16A9							LCN		MYT1L
930				TCN2	PRLR	TSPAN8							PRKAA2						SLC22A1							PA		NBEAL2
931				TDO2	PRR3	TSPO							PRKAB1						SLC22A16							PEPLD		NCAM1
932				TEAD1	PRRT1	TTN							PRKAB2						SLC22A23							NBEAL2		NCAM2
933				TET1	PSD3	TUB							PRKACB						SLC22A4							NCAM1		NCDN
934				TFPI	PSMA6	TUBA1A							PRKAG2						SLC22A5							NCAM2		NCKAP5
935				TGFB1	PSMB8	TUBA8							PRKAG3						SLC23A1							NCAN		NCOA7
936				TGM3	PSMB9	UBE2H							PRKCB						SLC25A15							NCDN		NDN
937				TH	PSMD7	UBE3A							PRKCQ						SLC25A20							NCKAP5		NDST3
938				THBS1	PSMG2	UBL5							PRKCSH						SLC25A5							NCOA7		NDUFB6
939				THRA	PSORS1C1	UBXN7							PRKCZ						SLC26A2							NDE1		NDUFS1
940				TLK2	PSORS1C2	UCN							PRNP						SLC26A3							NDEL1		NDUFS7
941				TM4SF20	PSRC1	UGT1A4							PROCR						SLC2A4							NDST3		NEDD4
942				TMEM100	PSTPIP1	UGT2B10							PRRT1						SLC2A9							NDUFS1		NEFH
943				TMEM231	PTEN	UHMK1							PRSS16						SLC6A2							NDUFS7		NEFM
944				TMLHE	PTGER4	USP46							PSEN1						SLC6A4							NDUFV2		NEGR1
945				TNF	PTGES	VAMP2							PSEN2						SLC6A7							NEDD4		NEK4
946				TNIP2	PTGS2	VAMP3							PSENEN						SLC6A8							NEFH		NEK6
947				TNRC6B	PTN	VAPA							PSMB1						SLC7A13							NEFM		NEO1
948				TOMM20	PTPN11	VTR3-1P							PSMB5						SLC7A6							NEGR1		NET1
949				TOP1	PTPN13	VDR							PSMB6						SLC7A9							NEK4		NETO1
950				TOP3B	PTPN2	VEGFA							PSMB8						SLC9A3R1							NEO1		NETO2
951				TPH1	PTPN22	VEZF1P1							PSMD9						SLC9A6							NET1		NEUROD1
952				TPH2	PTPN6	VIP							PSRC1						SLCO1B1							NETO1		NEUROD2
953				TPO	PTPRC	VIPR1							PTBP1						SLCO3A1							NETO2		NEUROG1
954				TRAPPC9	PTPRM	VIPR2							PTEN						SLCO6A1							NEUROG1		NFASC
955				TRIM32	PTPRT	WDR53							PTGER1						SMAD1							NFASC		NFAT5
956				TRIM33	PTTG1	WDR60							PTGER2						SMAD2							NFIL3		NFATC2
957				TRIO	PUS10	WFS1							PTGER3						SMAD3							NFKB1		NFIL3
958				TRIP12	PXK	WNT2							PTGER4						SMAD4							NFKBIL1		NFKB1
959				TRPC6	PYHIN1	WNT2B							PTGES						SMAD5							NGF		NFKB2
960				TRPM1	RAB27A	WNT7A							PTGFR						SMAD6							NHLRC2		NFKBIL1
961				TRPV1	RABGAP1L	XBP1							PTGIR						SMAD7							NIPA1		NGF
962				TSC1	RAD51B	YWHAE							PTGIS						SMARCA2							NIPA2		NGFR
963				TSC2	RAF1	YWHAH							PTGS1						SMARCB1							NKAPL		NHLRC2
964				TSN	RAG1	ZBBX							PTGS2						SMARCD3							NLGN1		NIPA1
965				TSPAN12	MOK	ZBED4							PTH						SMARCE1							NLGN2		NIPA2
966				TSPAN7	RAMP2	ZDHHC1							PTH1R						SMPDL3A							NLGN3		NLGN1
967				TSPO	RARRES2	ZDHHC19							PTPN1						SMURF1							NLGN4X		NLGN2
968				TTI2	RASGRP1	ZDHHC8							PTPN2						SMURF2							NLGN4Y		NLGN3
969				TTN	RASGRP3	ZFAND6							PTPN22						SNORA70B							NNMT		NLGN4X
970				TUB	RAVER2	ZFAT							PTPRC						SNX3							NOS1		NLGN4Y
971				TUBGCP5	RBM17	ZGPAT							PTPRN						SOAT1							NOS1AP		NNMT
972				TYR	RBMS3	ZNF300							PTX3						SOCS1							NOS2		NOS1
973				UBA6	RBPJ	ZNF385D							PVT1						SOCS2							NOS3		NOS1AP
974				UBE2A	NELFE	ZNF536							PYGL						SOCS3							NOTCH1		NOS2
975				UBE2H	REL	ZNF804A							PYY						SOCS5							NOTCH2		NOS3
976				UBE3A	RELA								QRSL1						SOD2							NOTCH3		NOTCH1
977				UBE3B	RELB								RAB5B						SPAG17							NOTCH4		NOTCH2
978				UBE3C	RENBP								RAF1						SPINK5							NOVA1		NOTCH3
979				UBL5	RETN								RANGAP1						SPP1							NPAS2		NOVA1
980				UBL7	RFC1								RAPGEF5						SPTB							NPAS3		NPAS2
981				UBR5	RGL2								RARA						SST							NPPC		NPPA
982				UBR7	RGS1								RARB						ST2							NPR3		NPPB
983				UPB1	RGS4								RARG						ST6GAL1							NPSR1		NPPC
984				UPF2	RGS6								RASGRP1						ST8SIA4							NPTN		NPR1
985				UPF3B	RHOB								RBM17						STAG2							NPTX1		NPR2
986				UPP2	RING1								RBM45						STAT1							NPY		NPR3
987				USP18	RIPK1								RBP4						STAT3							NQO1		NPS
988				USP9X	RIPK2								NELFE						STAT4							NQO2		NPSR1
989				USP9Y	RNF39								REG1A						STAT5A							NR1D1		NPTN
990				VASH1	RNF5								REG1B						STAT5B							NR2E1		NPTX1
991				VEGFA	RNPEPL1								REG3A						STAT6							NR2F6		NPY
992				VGF	RPP21								RELA						STOML3							NR3C1		NPY1R
993				VIL1	RPS12P4								REN						STX8							NR3C2		NQO2
994				VIP	RPS18								RENBP						STXBP1							NR4A1		NR1D1
995				VIPR1	RPS6KA4								RETN						SURF1							NR4A2		NR1I3
996				VLDLR	RPS6KA5								REV3L						SUV420H1							NR4A3		NR2E1
997				VPS13B	RSBN1								RFC1						SYMPK							NRAP		NR2F6
998				WAC	RTKN2								RFX6						SYNGAP1							NRCAM		NR3C1
999				WDFY3	RUNX1								RGMA						SYP							NRG1		NR3C2
1000				WFS1	RUNX3								RGS1						SZT2							NRG2		NR4A1
1001				WNK3	RXRB								RING1						T							NRG3		NR4A3
1002				WNT1	SAA1								RSEL						TAB2							NRGN		NRAP
1003				WNT2	SALL1								RNF130						TAF3							NRN1		NRCAM
1004				XIRP1	SAMHD1								RNF5						TAGAP							NRP1		NRG1
1005				XIRP2	SCGB1A1								RNLS						TBC1D24							NRXN1		NRG2
1006				XPC	SCHIP1								RNPEPL1						TBC1D7							NRXN2		NRN1
1007				XPO1	SCN9A								ROCK2						TBL1XR1							NRXN3		NRP1
1008				YEATS2	SCNN1A								ROS1						TBR1							NSF		NRXN1
1009				YTHDC2	SCUBE1								RP1						TCF12							NT3		NRXN2
1010				YWHAB	SELE								RPF2						TCF4							NT5C2		NRXN3
1011				YWHAE	SELL								RPGRIP1L						TCF7L2							NTAN1		NT3
1012				YWHAZ	SELP								RPL24						TCN2							NTF3		NT5C1B
1013				ZBBX	SERPI1								RPS12						TCOF1							NTNG1		NT5E
1014				ZBTB16	SERPI6								RSBN1						TDRD9							NTRK1		NTAN1
1015				ZBTB20	SERPINB2								RUNX1						TEAD1							NTRK2		NTF3
1016				ZMYND11	SERPINE1								RUNX2						TF							NTRK3		NTRK1
1017				ZNF18	SERPING1								RXRA						TFAP4							NTSR1		NTRK2
1018				ZNF385B	SFTA2								RXRB						TFDP1							NUBPL		NTS
1019				ZNF407	SFTPB								RXRG						TFF1							NUDT6		NTSR1
1020				ZNF517	SFTPD								S100A12						TFF2							NUDT9P1		NUBPL
1021				ZNF713	SH2B3								S100A6						TFF3							NUMB		NUDT6
1022				ZNF8	SH2D1A								S100A8						TG							NUMBL		NUDT9P1
1023				ZNF804A	SH2D2A								SAA1						TGFA							NXPH1		NUMB
1024				ZNF827	SHBG								SAA2						TGFB1							NXPH2		NUMBL
1025				ZSWIM5	SHMT1								SAT1						TGFB2							NXPH3		NXPH1
1026				LSG1	SIAE								SCAP						TGFB3							NXPH4		NXPH2
1027				HTR2B	SIGIRR								SCD						TGFBR1							TENM4		NXPH3
1028				HTR4	SKIV2L								SCML4						TGFBR2							OFCC1		NXPH4
1029				LINC01550	SKIV2L2								SCN5A						TGFBR3							OGG1		OCA2
1030				PPT2	SLAMF1								SDC2						THBS1							OLIG2		TENM4
1031				AADAT	SLAMF7								SDS						THOC6							OLR1		OFCC1
1032					SLC11A1								SEC16B						THSD7A							OMG		OGG1
1033					SLC15A4								SEL1L						TIMP1							OPCML		OLR1
1034					SLC19A1								SELE						TIMP2							OPRD1		OMG
1035					SLC20A2								SELL						TIMP3							OPRM1		OPN4
1036					SLC22A2								SELP						TIMP4							SIGMAR1		OPRM1
1037					SLC22A23								SERPI3						TJP1							OR2K2		SIGMAR1
1038					SLC22A4								SERPINB13						TLE1							OTX1		OR10K1
1039					SLC22A5								SERPINB2						TLR1							OTX2		OR10T2
1040					SLC25A40								SERPINC1						TLR10							OXT		OR10Z1
1041					SLC26A2								SERPINE1						TLR2							OXTR		OR2K2
1042					SLC39A7								SERPINF1						TLR3							P2RX7		OR2S2
1043					SLC44A4								SESN1						TLR4							PADI2		OR52B4
1044					SLC46A1								SETD7						TLR5							PADI4		OR52D1
1045					SLC5A11								SEZ6L						TLR6							PAG1		OR52E6
1046					SLC6A3								SFI1						TLR7							PAH		OR6C1
1047					SLC6A4								SCAF4						TLR8							PAICS		OR8S1
1048					SLC7A7								SH2B1						TLR9							PAK2		ORC5
1049					SLCO1B1								SH2B3						TMEM183A							PAK3		OTX1
1050					SLCO1C1								SHB						TNF							PAK7		OTX2
1051					SMAD3								SHBG						TNFAIP3							PARD3		OXA1L
1052					SMOC2								SHROOM3						TNFRSF11B							PARL		P2RX7
1053					SMURF1								SIAE						TNFRSF13B							PAWR		P2RY11
1054					SP25								SIRPG						TNFRSF13C							PBK		PADI2
1055					SPC4								SIRT1						TNFRSF14							PBRM1		PADI4
1056					SOCS1								SIRT2						TNFRSF17							PCDH12		PAG1
1057					SOCS3								SIRT3						TNFRSF1A							PCDH7		PAICS
1058					SOD1								SIRT4						TNFRSF1B							PCDHA@		PAK3
1059					SOD2								SIRT5						TNFRSF6B							PCDHA1		PAK7
1060					SOD3								SIRT6						TNFRSF8							PCDHA3		PAPPA
1061					SOS1								SKAP2						TNFSF10							PCDHB11		PARD3
1062					SOST								SLC11A1						TNFSF15							PCK1		PARD3B
1063					SOX5								SLC12A3						TNFSF18							PCLO		PARK2
1064					SPARC								SLC12A5						TNIP1							PCM1		PARK7
1065					SPP1								SLC13A3						TNNI3K							PCNT		PARL
1066					SPRED2								SLC16A10						TNRC6C							PDE10A		PAX7
1067					SPTA1								SLC17A5						TP53							PDE4A		PBK
1068					SPTB								SLC19A2						TPH1							PDE4B		PCDH12
1069					ST8SIA2								SLC22A1						TPH2							PDE4D		PCDH7
1070					ST8SIA4								SLC22A16						TPMT							PDE7B		PCDHA@
1071					STAT1								SLC22A2						TPP1							PDGFB		PCDHA1
1072					STAT2								SLC22A3						TRAF1							PDGFRB		PCDHA3
1073					STAT3								SLC22A4						TANK							PDLIM5		PCDHB11
1074					STAT4								SLC22A5						TRAF3							PDYN		PCK1
1075					STAT5A								SLC25A5						TRAF3IP2							PDZD2		PCLO
1076					STAT6								SLC29A3						TRAF4							PDZK1		PCSK9
1077					STK17A								SLC2A1						TRAF5							PEA15		PDCD10
1078					STK19								SLC2A10						TRAF6							PEMT		PDE10A
1079					SUMO4								SLC2A2						TRAIP							PER1		PDE4A
1080					SYK								SLC2A4						TRAPPC9							PER2		PDE7B
1081					SYNGAP1								SLC30A8						TRDN							PER3		PDGFB
1082					T								SLC47A1						TREM1							PGBD1		PDGFRB
1083					TAAR1								SLC4A1						TRIB1							PGP		PDYN
1084					TACR1								SLC5A8						TRIM66							PHF2		PDZD2
1085					TAGAP								SLC6A4						TRPM2							PHGDH		PDZK1
1086					TANK								SLC7A13						TRPM6							PHOX2B		PEA15
1087					TAP1								SLC9A3R1						TRPV1							PI4K2B		PEMT
1088					TAP2								SLFN12L						TSLP							PI4KA		PENK
1089					TAPBP								SLURP1						TSPAN7							PICK1		PER1
1090					TAPBPL								SMAD1						TSPAN8							PIK3C2A		PER2
1091					TAX1BP1								SMAD3						TTC7A							PIK3C2G		PER3
1092					TBKBP1								SMAD4						TTN							PIK3C3		PGP
1093					TBL1XR1								SMAD5						TTR							PIK3CA		PGR
1094					TBX1								SMOC2						TUBGCP5							PIK3CB		PHF2
1095					TBX21								SMPDL3A						TUSC3							PINK1		PHGDH
1096					TCF19								SP25						TYK2							PIP4K2A		PHLPP1
1097					TCF7L2								SNCA						UBA7							PIP5K1B		PHOX2B
1098					TDRD9								SNX3						UBE2A							PITX3		PI4K2B
1099					TERC								SOCS1						UBE2L3							PIWIL2		PICK1
1100					TET3								SOCS3						UBE3A							PKIA		PIK3C2A
1101					TF								SOCS5						UBR1							PKNOX2		PIK3C2G
1102					TGFB1								SOD1						UCP2							PLA2G1B		PIK3CA
1103					TGFB1I1								SOD2						UGT1A1							PLA2G2A		PIK3CB
1104					TGFB2								SOD3						UGT1A7							PLA2G4A		PIK3CG
1105					TGFB3								SORBS1						UGT2B17							PLA2G4B		PINK1
1106					TGFBR1								SORCS1						ULK1							PLA2G4C		PIP5K1B
1107					TGFBR2								SORD						UPF3B							PLA2G4D		PITX2
1108					TGFBR3								SORT1						USP15							PLA2G6		PITX3
1109					TGM6								SOX2						USP25							PLA2G7		PIWIL2
1110					THY1								SOX3						USP3							PLAA		PKIA
1111					TIMD4								SP3						USP34							PLAT		PKNOX2
1112					TIMELESS								SPARC						USP4							PLCB4		PKP1
1113					TIMMDC1								SPINK1						USP40							PLCD1		PLA2G1B
1114					TIMP1								SPINK5						USP9X							PLCG2		PLA2G2A
1115					TIMP2								SPP1						VASN							PLEKHA6		PLA2G4B
1116					TIMP4								SRD5A2						VCAM1							PLP1		PLA2G4C
1117					TIRAP								SREBF1						VCAN							PLX2		PLA2G4D
1118					TLR1								SREBF2						VCX3A							PLX4		PLA2G6
1119					TLR10								SRF						VDR							PLXNB1		PLAA
1120					TLR2								SST						VEGFA							PMCH		PLAT
1121					TLR3								STAT1						VIM							PNMA2		PLCB2
1122					TLR4								STAT3						VIP							PNOC		PLCB4
1123					TLR5								STAT4						VLDLR							PNPLA8		PLCD1
1124					TLR6								STK11						VPS13B							PNPO		PLCE1
1125					TLR7								STX1A						VTCN1							POM121L2		PLCG1
1126					TLR8								SULF2						WASF1							POMC		PLCG2
1127					TLR9								SUOX						WASH1							PON1		PLCXD2
1128					TMEM187								SUV39H1						WBP4							POU3F2		PLD1
1129					TMEM39A								SUV39H2						WDR36							PPA2		PLD2
1130					TNF								T						XBP1							PPARA		PLEK
1131					TNFAIP1								TADA1						XDH							PPARD		PLEKHA6
1132					TNFAIP3								TAF1						XIAP							PPARG		PLP1
1133					TNFRSF10A								TAF5L						XPO1							PPARGC1A		PLXNB1
1134					TNFRSF11A								TAGAP						XRCC1							PPP1R1B		PMCH
1135					TNFRSF11B								TAP1						YDJC							PPP2R2A		PMP22
1136					TNFRSF13B								TAP2						ZAP70							PPP2R2B		PNMA2
1137					TNFRSF13C								TAPBP						ZBTB33							PPP3CA		PNMT
1138					TNFRSF14								TBC1D4						ZBTB38							PPP3CB		PNPLA3
1139					TNFRSF17								TBP						ZDHHC1							PPP3CC		PNPLA8
1140					TNFRSF18								TBX21						ZEB2							PPP3R1		PNPO
1141					TNFRSF1A								TBXA2R						ZFAND6							PPP3R2		POLE
1142					TNFRSF1B								TBXAS1						ZFAT							PPT1		POM121L2
1143					TNFRSF4								TCF20						ZGPAT							PRDM2		POMC
1144					TNFRSF6B								TCF7						ZMIZ1							PRKAA1		PON1
1145					TNFSF10								TCF7L2						ZMYM3							PRKAA2		POU3F2
1146					TNFSF11								TDRD9						ZNF266							PRKAB1		PPA2
1147					TNFSF12								TEAD1						ZNF300							PRKAB2		PPARD
1148					TNFSF13								TF						ZNF365							PRKACG		PPARG
1149					TNFSF13B								TFAM						ZNF678							PRKAG1		PPARGC1A
1150					TNFSF15								TFB1M						ZPBP							PRKAG2		PPARGC1B
1151					TNFSF4								TFB2M						ZPBP2							PRKAG3		PPP2CA
1152					TNIP1								TFCP2						HTR2B							PRKAR2A		PPP2R2A
1153					TNIP2								TFPI						CLCA2							PRKAR2B		PPP3CA
1154					TNPO3								TG						MAGI1							PRKCA		PPP3CB
1155					TNXB								TGFB1						EIF2AK2							PRKCE		PPP3R1
1156					TP53								TGFBR1						LY75							PRKG1		PPP3R2
1157					TPH2								TGFBR2						IDO1							PRL		PPT1
1158					TPMT								TH						IDO2							PRLR		PRDM2
1159					TRADD								THADA						GPR35							PRND		PRKAA1
1160					TRAF1								THBD						SLC38A9							PRNP		PRKAA2
1161					TRAF3IP2								THBS1													PRODH		PRKAB1
1162					TRAF5								THRA													PRSS16		PRKAB2
1163					TRAF6								THRB													PRSS35		PRKACG
1164					TRAJ50								TIAM1													PSAP		PRKAG1
1165					TRB								TIMP1													PSEN1		PRKAG2
1166					TRBV16								TIMP2													PSEN2		PRKAG3
1167					TRBV20-1								TIMP3													PSMD9		PRKAR2A
1168					TRBV3-1								TKT													PTCHD1		PRKAR2B
1169					TRBV6-1								TLR2													PTGDS		PRKCE
1170					TREH								TLR3													PTGER4		PRKCH
1171					TREX1								TLR4													PTGFRN		PRKCQ
1172					TREX2								TMBIM6													PTGS1		PRKD1
1173					TRHDE								TMEM18													PTGS2		PRKG1
1174					TRIM10								TMEM212													PTK2		PRL
1175					TRIM15								TMEM217													PTK2B		PRLR
1176					TRIM21								TMEM63B													PTPN21		PRNP
1177					TRIM26								TMPO													PTPN5		PRSS16
1178					TRIM27								TNF													PTPRA		PRSS35
1179					TRIM31								TNFAIP1													PTPRF		PSAP
1180					TRIM39								TNFAIP2													PTPRG		PSEN1
1181					TRIM40								TNFAIP3													PTPRO		PSEN2
1182					TRIM5								TNFRSF10A													PTPRZ1		PSMD4
1183					TRIM72								TNFRSF11A													PVR		PSMD9
1184					TROVE2								TNFRSF11B													PVRL1		PTCH1
1185					TSC22D1								TNFRSF14													PVRL2		PTCHD1
1186					TSHR								TNFRSF1A													PVRL3		PTEN
1187					TSPAN8								TNFRSF1B													QKI		PTGDR
1188					TTC7A								TNFRSF25													R3HDML		PTGDS
1189					TTPA								TNFRSF6B													RAB3A		PTGER3
1190					TUBB								TNFRSF8													RAF1P1		PTGER4
1191					TXNDC5								TNFSF11													RANBP1		PTGFRN
1192					TYK2								TNFSF15													RAPGEF6		PTGS1
1193					TYMS								TNFSF8													RARA		PTH
1194					UBA1								TNNI3													RARB		PTK2
1195					UBASH3A								TNXB													RARG		PTK2B
1196					UBD								TP53													RASD2		HACD2
1197					UBE2L3								TPH2													RASGRF2		PTPN21
1198					UCP2								TPO													RBFOX1		PTPN5
1199					UGT1A1								TPT1													RBM20		PTPRA
1200					UGT1A7								TRAF1													RCAN1		PTPRD
1201					UGT2B17								TRAF2													RDH8		PTPRF
1202					UGT2B7								TRAF3													RELA		PTPRO
1203					UHRF1BP1								TRAF3IP2													RELN		PTPRZ1
1204					UNC13D								TRAF4													RENBP		PTTG1
1205					UNG								TRAF5													RET		PVR
1206					UTS2								TRAF6													RGS10		PVRL1
1207					VAMP1								TRDN													RGS16		PVRL2
1208					VARS								TRIB3													RGS2		PVRL3
1209					VARS2								TRPC1													RGS4		QKI
1210					VAV1								TRPC4													RGS5		R3HDML
1211					VAV2								TRPC6													RGS8		RAD1
1212					VAV3								TRPM6													RGS9		RAF1P1
1213					VCAM1								TRPV1													RHD		RANBP1
1214					VDR								TSC22D1													RHOA		RANGAP1
1215					VEGFA								TSPAN8													RIMS1		RAPGEF6
1216					VILL								TTPA													RIPK4		RARA
1217					VIPR1								TXN													RIT2		RARB
1218					VKORC1								TXNIP													RLN3		RARG
1219					VPREB1								TYK2													RNF144A		RASD2
1220					VPS52								TYMP													RNF213		RASGRF2
1221					VSIG2								UBASH3A													RNF5		RBFOX1
1222					VTCN1								UBD													RNR1		RBM20
1223					WDFY4								UBE4A													RNR2		RCAN1
1224					WDR46								UBQLN1													ROBO1		RDH8
1225					WFDC1								UCHL3													ROBO2		RELA
1226					XDH								UCP1													ROCK1		RENBP
1227					XIAP								UCP2													RORB		RET
1228					XKR6								UCP3													RPGRIP1L		RFFL
1229					XPO1								UGT1A10													RPH3A		RFWD2
1230					XRCC1								UGT1A8													RPL23P8		RGS10
1231					XRCC3								UMOD													RREB1		RGS16
1232					XRCC4								UMODL1													RSRC1		RGS5
1233					YBX1								UNC13B													RTN4		RGS8
1234					ZAP70								USF1													RTN4R		RHD
1235					ZBTB20								USF2													RUNX1		RHOA
1236					ZBTB22								UTS2													RXFP3		RIF1
1237					ZBTB9								VAMP2													RXFP4		RIMS1
1238					ZC3HC1								VCAM1													RXRA		RIPK4
1239					ZDHHC1								VDR													RXRB		RIT2
1240					ZEB1								VEGFA													RXRG		RLN1
1241					ZFAND6								VGF													RYR2		RLN3
1242					ZFAT								VHL													RYR3		RNF144A
1243					ZFP36								VKORC1													S100B		RNF213
1244					ZFP57								VLDLR													SAT1		RNF5
1245					ZGPAT								VPS4B													SCAP		RNR1
1246					ZPR1								VTCN1													SCARA3		RNR2
1247					ZNF300								VTI1A													SCARA5		ROBO1
1248					ZNF311								VTI1B													SCGB1A1		ROBO2
1249					ZNF365								VWF													SCN1A		ROCK1
1250					ZNF391								WASF1													SCN2A		RORA
1251					ZNF77								WDR72													SCN8A		RORB
1252					ZNRD1								WFS1													SCT		RPH3A
1253					ZPBP2								XBP1													SCZD10		RPL23P8
1254					SNTB1								XIAP													SCZD5		RREB1
1255					RAD52								XRCC1													SDC1		RSRC1
1256					PPP1R12B								XYLT1													SDC2		RUNX1
1257					LIG4								XYLT2													SDC3		RUNX3
1258					PDGFRA								ZADH2													SDCBP		RXFP3
1259					PMS2								ZAP70													SDCBP2		RXFP4
1260					GSX2								ZDHHC1													SDCCAG8		RXRA
1261					SIRT1								ZFAND6													SDK1		RXRB
1262					INHBC								ZFAT													SELE		RXRG
1263					HAS2								ZGLP1													SELENBP1		RYR2
1264					APOL3								ZGPAT													SEMA3A		RYR3
1265					ACTN4								ZMIZ1													SEMA3B		S100A2
1266					CARD11								ZNF236													SEMA3D		SAT1
1267					MTMR3								ZNF300													SEMA5A		SCAP
1268					ABO								ZNF407													SEMA6A		SCARA3
1269					GP2								MGAT1													SEMA6B		SCARA5
1270					IL27								SH2D4A													SEMA6C		SCARB1
1271					FOXO1								GLRA3													SERPI1		SCGB1A1
1272					ADAMTS7								PSD3													SETD1A		SCN1A
1273					MASP2								ZBTB40													SETD2		SCN2A
1274					CR1L								SEMA6D													SEZ6L		SCN8A
1275					MIR182								SLC24A5													SFN		SCP2
1276					MIR27A								SIK1													SGCE		SCT
1277					RSRP1								MAPRE1P2													SGIP1		AIMP1P1
1278					TMEM57								WNT4													SH3KBP1		SCZD10
1279					ENOSF1								MIR126													SH3PXD2A		SCZD5
1280					PIK3CG								MPT													SHANK1		SDC1
1281					RDX																					SHANK2		SDC2
1282					JAM2																					SHANK3		SDC3
1283					IL33																					SHISA5		SDCBP
1284					CD276																					SHMT1		SDCBP2
1285					SPAG16																					SIM1		SDCCAG8
1286					PPAP2B																					SIPA1L1		SDHB
1287																										SIRPB1		SDK1
1288																										SIRT1		SDK2
1289																										SIRT5		SELE
1290																										SLAMF1		SELENBP1
1291																										SLC12A2		SEMA3A
1292																										SLC12A5		SEMA3B
1293																										SLC12A6		SEMA3D
1294																										SLC17A1		SEMA5A
1295																										SLC17A3		SEMA6A
1296																										SLC17A6		SEMA6B
1297																										SLC17A7		SEMA6C
1298																										SLC18A1		SERPINE1
1299																										SLC18A2		SETD1A
1300																										SLC19A1		SETD2
1301																										SLC1A1		SEZ6L
1302																										SLC1A2		SFN
1303																										SLC1A3		SGCE
1304																										SLC1A4		SGIP1
1305																										SLC1A5		SH3PXD2A
1306																										SLC1A6		SHANK1
1307																										SLC22A23		SHANK2
1308																										SLC22A3		SHH
1309																										SLC22A4		SHISA5
1310																										SLC23A3		SIM1
1311																										SLC24A5		SIPA1L1
1312																										SLC25A12		SIRPB1
1313																										SLC25A14		SIRT1
1314																										SLC25A27		SIRT5
1315																										SLC26A6		SLAMF1
1316																										SLC26A9		SLC12A5
1317																										SLC2A9		SLC12A6
1318																										SLC30A3		SLC17A1
1319																										SLC30A8		SLC17A3
1320																										SLC35B4		SLC17A6
1321																										SLC39A8		SLC17A7
1322																										SLC39A9		SLC18A1
1323																										SLC4A4		SLC18A2
1324																										SLC6A11		SLC18A3
1325																										SLC6A12		SLC19A1
1326																										SLC6A13		SLC1A2
1327																										SLC6A2		SLC1A5
1328																										SLC6A3		SLC22A23
1329																										SLC6A4		SLC22A3
1330																										SLC6A5		SLC22A4
1331																										SLC6A9		SLC23A3
1332																										SLC7A10		SLC24A5
1333																										SLC7A4		SLC25A12
1334																										SLCO3A1		SLC25A14
1335																										SLIT3		SLC25A27
1336																										SMARCA2		SLC26A6
1337																										SMARCC1		SLC26A9
1338																										SMG6		SLC28A1
1339																										SMPD1		SLC28A2
1340																										SP25		SLC29A1
1341																										SP29		SLC29A2
1342																										SP91		SLC29A3
1343																										SNCA		SLC29A4
1344																										SNPH		SLC2A4
1345																										SNX29		SLC30A3
1346																										SOD1		SLC30A8
1347																										SOD2		SLC35B4
1348																										SORCS1		SLC39A8
1349																										SORCS3		SLC39A9
1350																										SORL1		SLC4A4
1351																										SOX10		SLC6A11
1352																										SOX5		SLC6A12
1353																										SP4		SLC6A13
1354																										SP8		SLC6A3
1355																										SPARCL1		SLC6A4
1356																										SPON1		SLC6A5
1357																										SPRY4		SLC6A9
1358																										SPTB		SLC7A10
1359																										SRC		SLC7A4
1360																										SRD5A1		SLCO3A1
1361																										SRD5A2		SLIT3
1362																										SREBF1		SMARCA2
1363																										SREBF2		SMARCC1
1364																										SRR		SMG6
1365																										SSTR5		SMPD1
1366																										ST18		SP25
1367																										ST3GAL1		SNCA
1368																										ST6GAL2		SNX29
1369																										ST6GALC3		SOD1
1370																										ST7		SORCS1
1371																										ST8SIA2		SORCS3
1372																										ST8SIA4		SOX5
1373																										STAB1		SP100
1374																										STAC		SP8
1375																										STH		SPARCL1
1376																										STMN1		SPON1
1377																										STMN4		SPRED1
1378																										STON2		SPRED2
1379																										STX1A		SPRY4
1380																										STX7		SPTB
1381																										STXBP1		SRA1
1382																										SULT4A1		SRC
1383																										SULT6B1		SRD5A1
1384																										SUMO1P1		SRD5A2
1385																										SV2A		SREBF1
1386																										SV2C		SREBF2
1387																										SYN1		SSTR5
1388																										SYN2		ST18
1389																										SYN3		ST3GAL1
1390																										SYNDIG1		ST6GAL2
1391																										SYNE1		ST7
1392																										SYNGAP1		ST8SIA4
1393																										SYNGR1		STAB1
1394																										SYNJ1		STAC
1395																										SYP		STAP2
1396																										SYT1		STH
1397																										SYT11		STK17A
1398																										SYT2		STMN1
1399																										SYT4		STMN4
1400																										TAAR6		STON2
1401																										TAC1		STX1A
1402																										TACC2		STX7
1403																										TACR1		STXBP1
1404																										TACR3		SUCLG2
1405																										TAL1		SULF1
1406																										TAOK2		SULT6B1
1407																										TAP1		SUMO1P1
1408																										TAP2		SV2A
1409																										TAPBP		SV2C
1410																										TAS2R38		SYN1
1411																										TBC1D1		SYN3
1412																										TBCA		SYNDIG1
1413																										TBP		SYNE1
1414																										TBX1		SYNJ1
1415																										TBXAS1		SYP
1416																										TCF4		SYT11
1417																										TCF7L2		SYT4
1418																										TCP1		T
1419																										TDO2		TAC1
1420																										TDP2		TACC2
1421																										TF		TACR3
1422																										TFIP11		TAL1
1423																										TGFB1		TAOK2
1424																										TGFBR2		TAP1
1425																										TGIF1		TAPBP
1426																										TGM2		TAS2R38
1427																										TH		TBC1D1
1428																										NELFCD		TBCA
1429																										THBS1		TBP
1430																										TIMELESS		TBX5
1431																										TIMP3		TBXAS1
1432																										TIMP4		TCOF1
1433																										TJP1		TCP1
1434																										TLR2		TDO2
1435																										TLR4		TDP2
1436																										TLR9		TEAD1
1437																										TNF		TEAD4
1438																										TNFRSF1A		TEC
1439																										TNFRSF1B		TEF
1440																										TNIK		TF
1441																										TNR		TFIP11
1442																										TNXB		TFPI2
1443																										TOM1		TGFB1
1444																										TOMM40		TGFBR1
1445																										TP53		TGFBR2
1446																										TPH1		TGIF1
1447																										TPH2		TGM2
1448																										TRAF1		TH
1449																										TRAF3IP1		NELFCD
1450																										TRANK1		THBS1
1451																										TRH		THRB
1452																										TRIB3		TIMELESS
1453																										TRIM10		TIMP3
1454																										TRIM15		TIMP4
1455																										TRIM26		TIPIN
1456																										TRIM35		TJP1
1457																										TRIM40		TLR2
1458																										TRIM9		TLR4
1459																										TRPM1		TLR5
1460																										TRPM2		TLR9
1461																										TSC1		TMEM18
1462																										TSRE1		TMEM189-UBE2V1
1463																										TSX		TNF
1464																										TSX-DISC1		TNFAIP3
1465																										TSPAN18		TNFRSF10A
1466																										TSPAN7		TNFRSF1A
1467																										TSPAN8		TNFRSF1B
1468																										TSPO		TNFSF14
1469																										TTR		TNFSF4
1470																										TUBA1A		TNIK
1471																										TUBA8		TNXB
1472																										TUBGCP5		TOM1
1473																										TXNDC5		TOX3
1474																										UBC		TP53RK
1475																										UBE2A		TPH1
1476																										UCP2		TPH2
1477																										UFD1L		TPI1P2
1478																										UGDH		TRA
1479																										UGT1A1		TRAC
1480																										UGT1A4		TRAF1
1481																										UGT2B10		TRAF6
1482																										UHMK1		TRANK1
1483																										UNC5C		TRB
1484																										UPP2		TRH
1485																										USHBP1		TRIB1
1486																										USP4		TRIB3
1487																										USP46		TRIM10
1488																										UTRN		TRIM15
1489																										VAMP1		TRIM26
1490																										VAMP2		TRIM35
1491																										VTR3-1P		TRIM40
1492																										VAV3		TRIM69
1493																										VCAN		TRIM9
1494																										VDAC1		TRPC3
1495																										VDAC2		TRPM1
1496																										VDR		TRPM2
1497																										VGF		TRPS1
1498																										VIP		TSC1
1499																										VIPR2		TSPAN18
1500																										VLDLR		TSPAN7
1501																										VPS13A		TSPAN8
1502																										VRK2		TSPO
1503																										VSNL1		TTR
1504																										VWF		TUBA1A
1505																										WDR1		TUBA8
1506																										WDR11		TUBB
1507																										CFAP43		TUBGCP5
1508																										WIF1		TXNDC5
1509																										WNT1		UBC
1510																										WNT2		UBE2A
1511																										WNT7A		UBE3A
1512																										WWC1		UBXN2B
1513																										XBP1		UCP2
1514																										XK		UCP3
1515																										XKR4		UGDH
1516																										XPNPEP1		UGT1A1
1517																										XRCC1		UGT2B10
1518																										XRCC4		UNC5C
1519																										YWHAB		UPP2
1520																										YWHAE		UQCRC2
1521																										YWHAG		USHBP1
1522																										YWHAH		USP4
1523																										YWHAQ		USP46
1524																										YWHAZ		UTRN
1525																										ZADH2		VAMP2
1526																										ZBED4		VTR3-1P
1527																										ZBTB20		VAV3
1528																										ZBTB42		VCAM1
1529																										ZC3H13		VCAN
1530																										ZDHHC8		VDAC1
1531																										ZEB1		VDAC2
1532																										ZFPM2		VEGFA
1533																										ZFR2		VGF
1534																										ZKSCAN4		VIP
1535																										MSS51		VLDLR
1536																										ZNF184		VPS13A
1537																										ZNF202		VPS45
1538																										ZNF365		VSNL1
1539																										ZNF385D		VWF
1540																										ZNF395		WDR1
1541																										ZNF480		WDR11
1542																										ZNF74		WDR37
1543																										ZNF804A		CFAP43
1544																										CD38		WIF1
1545																										VEGFA		WISP1
1546																										UBE2D1		WNT1
1547																										C4BPA		WNT2
1548																										C4BPB		WNT7A
1549																										PALB2		XK
1550																										HDAC11		XKR4
1551																										DJB14		XPNPEP1
1552																										ARID5B		XRCC1
1553																										YWHAZP5		XRCC4
1554																										TUBGCP6		YWHAB
1555																										PIAS2		YWHAG
1556																										B3GNT7		YWHAQ
1557																										NOVA2		YWHAZ
1558																										ME2		ZADH2
1559																										MFAP3		ZBED4
1560																										EIF2AK4		ZBTB20
1561																										NDUFAB1		ZBTB42
1562																										IGLL1		ZC3H13
1563																										STT3A		ZEB1
1564																										SMAD4		ZFHX3
1565																										OR2T2		ZFPM2
1566																										MKL1		ZFR2
1567																										RGS12		ZKSCAN4
1568																										MAPK4		MSS51
1569																										SLC6A20		ZNF184
1570																										ATP7A		ZNF202
1571																										PRPF6		ZNF365
1572																										RTKN2		ZNF385D
1573																										RELL2		ZNF395
1574																										GLP1R		ZNF480
1575																										GTF2I		ZNF74
1576																										HAGH		PTPRU
1577																										EBF1		KLF6
1578																										CUX1
1579																										OR14L1P
1580																										ARID5A
1581																										RANBP9
1582																										MIR2682
